# Supplementary material for: Women's Preferences for Masculinity in Male Faces Are Predicted by Material Scarcity, But Not Time or Psychological Scarcity
Source: Evol Psychol. 2023 Sep 21;21(3):14747049231175073. doi: 10.1177/14747049231175073 (PMC10517608; doi:10.1177/14747049231175073)
Supplement: sj-csv-1-evp-10.1177_14747049231175073 - Supplemental material for Women's Preferences for Masculinity in Male Faces Are Predicted by Material Scarcity, But Not Time or Psychological Scarcity [file sj-csv-1-evp-10.1177_14747049231175073.csv]

random.id	sex	gender	age	relationship.status	relationship.status_4_TEXT	sexual.orientation	sexual.orientation_4_TEXT	Resource_Scarcity_1	Resource_Scarcity_2	Resource_Scarcity_3	Resource_Scarcity_4	Resource_Scarcity_5	Resource_Scarcity_6	Resource_Scarcity_7	Resource_Scarcity_8	Resource_Scarcity_9	Resource_Scarcity_10	Resource_Scarcity_11	Resource_Scarcity_12	Resource_Scarcity_13	Resource_Scarcity_14	Resource_Scarcity_15	Resource_Scarcity_16	Resource_Scarcity_17	Resource_Scarcity_18	Resource_Scarcity_19	Resource_Scarcity_20	Resource_Scarcity_21	Resource_Scarcity_22	Resource_Scarcity_23	Resource_Scarcity_24
97018753	2	2	23	2	NA	1	NA	4	2	2	6	7	2	2	5	6	2	7	4	5	2	2	7	6	2	4	3	3	2	3	5
92242441	2	2	49	2	NA	1	NA	2	5	7	7	6	6	6	5	5	1	1	5	6	1	4	7	7	6	6	6	6	6	6	6
39149609	2	2	22	1	NA	1	NA	7	7	4	7	5	7	7	2	7	1	2	5	5	4	7	7	6	7	5	7	5	7	7	7
20553239	2	2	25	2	NA	3	NA	7	2	7	7	6	5	1	5	7	5	7	7	2	2	6	7	7	1	6	1	1	3	1	6
71887884	2	2	21	2	NA	1	NA	7	2	7	4	4	7	3	6	7	7	7	7	4	7	7	7	6	7	7	3	3	5	2	4
19702993	2	2	21	2	NA	3	NA	1	2	7	5	6	3	3	5	5	2	6	5	3	3	1	7	5	1	3	2	5	2	3	5
97785518	2	2	26	1	NA	3	NA	7	7	1	6	6	1	6	3	5	2	7	1	3	1	1	6	5	1	5	5	2	6	5	6
63052142	2	2	67	3	NA	1	NA	1	3	1	5	6	1	3	5	2	1	5	2	2	1	1	5	5	1	5	4	2	6	4	5
87041223	2	2	51	4	NA	1	NA	1	5	6	6	5	1	5	5	6	2	6	2	6	1	1	6	5	1	4	4	5	6	6	6
94237379	2	2	22	1	NA	3	NA	6	5	1	7	7	6	6	6	6	2	6	6	5	1	2	7	7	2	6	5	5	7	7	6
95552004	2	2	55	3	NA	1	NA	1	5	4	6	6	1	5	4	7	1	7	3	6	1	1	7	6	1	5	5	5	5	5	6
76603686	2	2	19	1	NA	3	NA	4	2	2	5	6	4	4	5	6	4	7	2	5	2	4	6	5	4	5	1	3	3	1	5
21938728	2	2	22	1	NA	1	NA	2	3	5	5	6	2	2	3	6	2	4	4	3	4	2	4	6	4	3	2	4	5	6	5
95197775	2	2	19	1	NA	1	NA	3	5	5	2	5	5	5	5	6	2	5	2	6	2	2	7	5	5	6	5	6	6	6	6
68012395	2	2	25	4	Seeing someone	1	NA	7	5	1	7	7	3	6	6	6	1	5	2	6	1	1	7	7	1	6	6	5	6	6	6
39847549	2	2	20	1	NA	4	I’m definitely attracted to men, but I’m not 100% sure if I’m attracted to women or not.	1	2	1	7	7	1	5	5	6	1	5	1	5	1	1	6	7	1	5	5	6	5	4	6
56698868	2	2	21	1	NA	3	NA	7	6	1	7	7	6	5	6	6	1	4	1	6	1	1	6	7	1	6	5	5	5	5	6
22856446	2	2	22	2	NA	1	NA	6	6	1	6	7	1	5	6	7	1	3	1	6	1	1	7	7	1	6	6	6	7	6	7
44417170	2	2	21	2	NA	1	NA	2	6	4	7	6	2	6	6	6	2	2	2	6	2	2	7	6	2	6	7	6	6	6	6
29441301	2	2	21	2	NA	3	NA	6	2	1	6	6	6	3	2	6	6	6	6	2	1	1	6	6	2	3	2	2	5	2	3
92896879	2	2	29	4	In an open relationship	3	NA	7	7	1	7	7	7	7	6	3	1	2	2	7	1	1	7	7	1	6	7	7	7	7	5
42957240	2	2	22	1	NA	1	NA	4	7	3	7	6	2	5	6	5	7	4	2	7	2	1	7	6	2	7	7	4	7	7	7
43689794	2	2	19	1	NA	3	NA	5	6	1	6	6	1	6	6	7	1	5	1	5	1	1	6	6	1	6	5	6	6	6	4
81407939	2	2	20	1	NA	1	NA	4	5	2	6	6	6	6	5	6	2	5	5	6	2	2	6	6	2	6	5	4	6	5	6
85138232	2	2	21	1	NA	1	NA	4	6	4	6	7	1	6	7	6	1	6	1	7	1	1	5	6	1	7	2	1	7	7	5
74476597	2	2	22	1	NA	1	NA	4	4	2	7	6	1	3	4	6	1	5	3	5	2	1	6	6	1	5	4	3	4	3	5
79249808	2	3	24	1	NA	3	NA	4	5	2	6	6	2	4	4	5	3	4	3	4	3	2	5	6	1	4	5	5	5	5	4
55524414	2	2	57	4	Living with Partner	1	NA	1	3	1	7	6	5	3	7	7	1	7	2	7	2	2	7	7	1	7	1	1	2	3	7
24940951	2	2	24	1	NA	1	NA	1	6	4	6	7	1	6	6	3	1	2	1	5	1	1	5	6	1	7	6	6	6	6	6
60614162	2	2	19	1	NA	1	NA	4	2	4	5	4	4	4	2	5	4	2	4	3	5	4	7	5	4	2	5	4	4	3	5
32697354	2	2	21	1	NA	1	NA	4	3	6	3	5	4	2	4	5	5	5	5	3	4	4	4	4	4	4	3	2	3	3	4
23794901	2	2	18	1	NA	3	NA	1	4	1	5	5	1	5	5	4	4	4	5	5	1	1	5	5	1	5	5	7	6	5	5
57333916	2	2	21	1	NA	3	NA	4	7	1	7	7	6	7	5	7	2	3	2	5	1	1	7	7	7	6	6	5	6	6	5
37474587	2	2	30	2	NA	1	NA	2	6	2	6	6	2	2	7	2	2	2	2	5	2	2	7	6	2	6	5	6	5	5	6
80597248	2	2	22	2	NA	1	NA	2	3	5	7	7	7	2	5	6	1	5	5	6	5	5	7	7	7	6	5	5	6	5	7
59148450	2	3	18	2	NA	3	NA	1	6	1	6	6	1	3	6	7	1	5	1	4	1	1	6	6	1	4	6	2	3	3	6
52418062	2	2	23	2	NA	1	NA	1	6	1	7	7	1	4	5	5	1	7	1	3	1	1	7	7	1	5	7	5	7	7	6
50792125	2	2	21	1	NA	1	NA	7	6	2	6	7	1	6	6	5	2	2	2	7	1	1	6	6	1	6	6	6	7	7	6
47034361	2	2	20	2	NA	1	NA	4	5	5	7	6	4	4	5	6	3	5	4	5	1	2	7	6	2	5	3	3	4	3	6
95638665	2	2	19	2	NA	1	NA	4	6	1	6	7	1	5	5	6	1	5	2	7	1	1	7	6	1	6	6	6	7	7	6
37402669	2	2	30	2	NA	1	NA	1	5	1	7	7	1	5	7	6	1	7	1	6	1	1	7	7	1	7	6	6	6	6	7
63927103	2	2	22	2	NA	3	NA	6	5	4	6	7	1	1	6	7	2	6	5	5	2	1	6	7	2	6	2	3	3	5	5
72722002	2	2	22	2	NA	1	NA	1	5	1	7	7	1	3	7	7	1	6	1	7	1	1	7	7	1	7	4	6	5	5	7
43640239	2	2	22	2	NA	1	NA	1	5	1	7	5	1	2	7	7	2	7	1	5	1	1	7	7	1	7	5	1	4	5	4
95569971	2	2	23	1	NA	1	NA	1	6	4	7	6	1	5	6	6	1	5	2	5	1	1	6	7	1	3	2	4	6	3	7
88996836	2	2	25	1	NA	1	NA	2	5	2	7	6	1	6	5	6	2	5	2	6	2	2	7	7	2	6	4	6	5	4	6
75300424	2	2	21	1	NA	3	NA	2	3	1	5	5	2	3	4	6	3	5	5	3	2	1	5	5	1	4	3	1	4	4	5
86212556	2	2	21	2	NA	1	NA	2	5	2	6	6	2	6	6	3	2	2	2	6	2	2	6	6	2	6	6	6	6	6	6
87420035	2	2	24	1	NA	1	NA	4	5	1	3	6	1	6	7	7	1	7	2	5	1	1	6	5	1	7	6	3	5	6	7
74000521	2	2	22	1	NA	1	NA	6	2	5	5	2	2	2	4	4	6	7	5	3	6	4	5	3	2	4	2	2	2	2	6
42511285	2	2	20	2	NA	3	NA	1	4	1	4	7	6	6	4	4	2	2	2	6	1	1	7	6	1	5	3	5	6	5	6
22485229	2	3	19	2	NA	3	NA	2	6	4	7	6	2	5	6	6	2	5	6	6	5	2	7	7	2	5	6	3	6	7	6
73207542	2	2	24	1	NA	13	NA	5	5	6	5	5	1	6	7	5	1	5	1	6	1	1	5	5	1	7	5	5	5	4	5
24662392	2	2	21	1	NA	3	NA	1	3	1	5	6	1	3	6	7	1	7	1	7	1	1	7	6	1	5	5	2	5	3	6
48202700	2	2	NA	1	NA	1	NA	6	2	1	5	5	6	2	5	6	2	6	5	6	1	2	6	6	2	5	2	2	2	2	5
73726375	2	2	53	1	NA	1	NA	1	7	1	7	7	2	7	7	4	1	2	1	6	1	1	7	7	1	7	7	7	7	7	7
44611999	2	2	24	1	NA	1	NA	4	4	3	6	4	5	4	5	5	4	4	3	4	4	6	6	5	5	3	3	4	3	4	5
78510802	2	2	23	1	NA	3	NA	1	5	1	6	6	1	2	5	6	1	6	2	4	1	1	6	6	1	5	6	4	4	3	6
92461015	2	2	20	1	NA	1	NA	1	3	4	4	7	5	1	2	6	2	4	5	2	1	1	6	7	1	6	2	3	4	3	4
66071240	2	2	40	3	NA	1	NA	2	6	2	7	7	6	6	2	4	1	2	2	5	2	2	6	7	2	2	6	6	6	6	6
89928861	2	2	22	2	NA	3	NA	2	4	4	6	6	6	5	5	6	4	7	6	5	4	2	6	6	6	6	2	2	2	3	6
46607342	2	2	28	2	NA	1	NA	1	4	1	7	4	4	3	5	5	1	7	1	6	5	1	5	7	1	5	3	4	5	4	7
69026633	2	2	32	4	In a relationship but he likes to cheat !!!	1	NA	5	1	5	1	1	4	1	4	7	6	1	5	2	6	4	3	1	3	5	1	1	1	1	1
15593585	2	2	21	1	NA	3	NA	1	4	1	5	6	1	6	4	7	1	5	3	4	6	1	4	6	1	4	5	6	5	3	5
81953025	2	2	26	2	NA	1	NA	1	6	6	6	2	1	1	6	7	1	7	6	6	5	1	6	6	1	6	5	1	1	2	6
37957102	2	2	25	2	NA	3	NA	2	5	5	7	7	5	1	6	5	2	5	3	6	1	1	7	7	6	6	2	5	6	5	6
73478789	2	2	20	4	Dating	1	NA	6	6	1	7	6	6	6	7	6	1	6	2	7	1	1	7	6	1	7	6	7	6	6	6
47555920	2	2	21	1	NA	1	NA	1	5	1	6	6	1	5	6	5	1	5	1	6	1	1	6	6	1	7	6	6	6	5	7
84278017	2	2	22	3	NA	3	NA	6	2	2	6	7	6	4	4	4	2	3	4	3	4	1	5	6	1	3	3	5	5	4	6
25782996	2	2	23	1	NA	1	NA	5	3	4	5	6	2	3	5	5	1	5	2	5	2	1	5	5	1	5	3	4	3	3	5
57521623	2	3	20	1	NA	3	NA	2	5	5	5	7	2	5	6	5	2	2	2	3	3	2	7	5	1	5	5	6	5	6	5
31770503	2	2	21	2	NA	1	NA	2	4	2	3	5	2	2	5	6	2	4	2	4	2	2	6	4	2	4	5	6	5	5	5
63483733	2	2	19	1	NA	1	NA	4	6	2	6	6	6	5	3	7	2	2	3	6	2	1	5	7	1	5	5	3	3	6	4
99703164	2	2	20	2	NA	1	NA	1	4	1	6	7	1	6	6	7	2	2	2	5	5	1	7	6	2	6	7	6	5	6	6
97742907	2	2	21	2	NA	1	NA	6	2	4	4	6	2	3	6	3	1	6	2	6	2	2	3	6	2	4	2	1	5	4	6
26482544	2	2	21	2	NA	3	NA	1	4	4	6	5	1	3	5	5	1	5	2	6	1	1	7	7	1	6	4	5	3	5	7
27826091	2	2	22	1	NA	1	NA	1	5	1	5	7	2	5	3	6	2	5	2	6	1	2	3	5	1	3	5	3	5	5	6
59260642	2	2	22	1	NA	3	NA	6	6	4	7	7	7	7	5	7	5	2	3	5	1	1	6	7	1	5	5	6	6	6	5
44630637	2	2	21	1	NA	1	NA	1	6	1	7	7	1	4	4	6	1	7	1	6	1	1	7	7	1	4	5	5	7	7	7
72227334	2	2	23	2	NA	3	NA	1	6	4	6	6	1	5	6	4	1	3	2	6	1	1	6	6	1	6	5	5	6	6	6
41426581	2	2	22	2	NA	1	NA	1	7	2	7	7	1	2	7	6	4	4	4	7	1	1	7	7	1	7	7	6	6	2	7
45860088	2	4	18	1	NA	3	NA	4	3	6	7	6	1	5	2	6	2	4	6	4	2	2	5	5	2	4	2	2	6	4	6
41327245	2	2	24	1	NA	1	NA	7	3	4	6	7	6	5	6	5	2	6	3	5	5	3	6	7	2	6	4	3	3	2	7
15621821	2	2	20	2	NA	3	NA	6	2	4	6	5	5	3	3	7	3	1	5	5	3	1	5	5	3	3	2	3	3	3	6
37943332	2	2	21	2	NA	3	NA	1	6	4	7	7	6	5	6	3	1	5	4	6	4	1	7	7	1	6	5	5	7	5	7
80460627	2	2	32	3	NA	1	NA	1	5	1	7	7	1	5	7	6	1	5	1	6	1	1	7	7	1	6	6	5	6	6	7
63293030	2	2	29	2	NA	1	NA	1	5	1	7	7	1	5	7	5	1	6	1	6	1	1	7	7	1	7	5	6	5	5	7
94531780	2	2	25	2	NA	3	NA	2	6	4	7	7	5	5	6	2	1	4	5	7	1	2	7	7	2	6	5	2	7	5	7
88429960	2	2	33	2	NA	3	NA	1	3	5	5	6	1	2	2	2	1	6	2	5	5	1	5	5	1	5	4	4	2	2	5
77391391	2	2	34	3	NA	1	NA	2	6	2	7	7	2	4	1	6	1	5	2	7	2	1	7	6	1	2	3	6	6	5	6
87869410	2	2	21	1	NA	1	NA	1	6	1	7	4	1	7	7	5	7	7	1	7	1	1	1	7	1	7	7	7	7	7	7
44609982	2	2	21	2	NA	3	NA	5	6	2	7	7	2	6	7	5	1	6	1	6	1	1	7	7	1	6	6	6	7	7	7
23848485	2	2	23	2	NA	1	NA	1	4	2	4	5	2	6	5	3	2	4	4	3	2	6	6	6	2	5	5	4	6	6	6
36361214	2	2	20	2	NA	3	NA	4	5	4	6	6	1	5	7	6	1	6	2	6	1	1	7	6	1	6	7	6	5	5	6
78064175	2	2	53	3	NA	1	NA	1	5	2	6	6	1	6	7	5	1	5	1	7	1	1	6	6	1	6	5	6	5	5	6
10931628	2	2	22	1	NA	1	NA	4	4	4	6	6	2	5	6	7	2	7	4	5	4	5	6	6	2	5	2	4	4	5	5
56353781	2	2	21	2	NA	3	NA	4	5	4	6	6	2	5	6	6	2	7	2	5	2	2	7	5	2	5	5	5	3	3	6
12201141	2	2	20	1	NA	1	NA	4	1	1	3	6	1	1	1	7	1	7	5	5	2	1	7	5	1	1	1	2	1	1	4
86318665	2	2	20	2	NA	2	NA	6	5	6	6	5	6	6	5	6	2	4	5	6	4	1	6	6	6	4	6	3	5	2	5
18878908	2	2	26	3	NA	1	NA	1	1	1	7	7	1	2	6	7	1	7	1	5	5	1	6	6	1	7	2	6	1	3	6
48629349	2	2	25	1	NA	3	NA	7	2	7	7	7	7	1	5	7	7	7	7	5	7	7	7	5	7	5	5	1	5	5	6
20762919	2	2	19	1	NA	3	NA	4	6	1	6	7	2	6	6	2	3	2	2	6	1	1	6	6	1	7	6	6	6	7	6
14422783	2	2	22	1	NA	1	NA	1	4	1	1	5	1	1	7	7	1	7	3	4	1	1	7	1	1	7	3	1	1	1	5
91816924	2	2	22	2	NA	3	NA	1	4	1	7	5	1	4	5	6	1	6	3	7	1	1	7	6	1	6	5	7	5	3	6
88698490	2	2	21	1	NA	1	NA	4	5	1	6	7	1	5	6	7	1	7	1	6	1	1	6	7	1	6	5	5	4	5	5
56542634	2	2	22	1	NA	3	NA	6	6	7	6	7	6	6	5	7	2	5	4	5	1	1	6	7	1	6	6	6	6	6	5
83655235	2	2	23	2	NA	1	NA	1	3	3	6	6	3	3	5	7	1	3	2	6	1	1	6	6	1	6	5	5	3	5	6
23540855	2	2	22	2	NA	1	NA	2	5	2	6	7	6	6	6	6	2	6	4	5	2	2	7	6	1	5	5	6	5	5	6
45191608	2	2	24	1	NA	4	any	4	4	2	6	4	4	5	5	5	5	4	5	5	7	4	6	6	4	4	5	4	5	5	6
53332489	2	2	21	1	NA	1	NA	1	5	1	6	7	2	4	6	4	1	4	3	6	1	1	7	7	1	6	6	6	4	6	6
44987008	2	2	20	1	NA	1	NA	7	3	1	7	6	6	2	6	7	2	6	7	1	2	6	6	6	7	6	1	1	2	2	6
76269532	2	2	23	2	NA	1	NA	1	6	1	6	6	1	6	6	4	1	4	1	6	1	1	7	6	1	6	6	6	5	6	6
85172575	2	2	19	1	NA	1	NA	1	6	4	7	7	1	6	6	7	1	4	1	7	4	1	7	7	1	6	5	5	5	6	7
56211288	2	2	29	2	NA	1	NA	2	6	2	5	6	1	4	7	2	1	2	6	5	1	1	7	5	1	7	6	3	7	5	7
88715977	2	2	19	1	NA	1	NA	1	5	1	4	7	1	5	5	6	1	5	2	6	1	1	6	5	1	5	2	5	5	6	6
60473586	2	2	23	2	NA	1	NA	1	1	7	6	7	1	4	3	7	1	7	3	6	1	1	6	5	1	5	2	2	1	2	6
49444423	2	2	20	2	NA	1	NA	1	5	1	6	6	2	6	6	7	1	7	2	6	1	1	6	6	1	6	6	6	4	5	6
83484122	2	2	24	2	NA	1	NA	2	2	1	7	7	6	3	5	7	2	7	5	6	1	1	7	7	1	5	5	5	3	4	7
40964471	2	2	23	2	NA	1	NA	6	7	4	7	7	1	5	7	4	4	3	3	5	1	1	7	7	1	7	6	3	6	5	7
69134839	2	2	22	2	NA	1	NA	3	5	6	6	7	2	3	6	5	1	5	5	5	2	2	6	6	2	6	5	3	6	5	6
87385964	2	2	22	1	NA	1	NA	4	4	1	6	7	1	3	7	5	1	5	2	6	2	1	6	6	1	4	6	6	6	3	6
90932337	2	2	21	2	NA	3	NA	6	5	4	6	6	5	6	5	7	1	5	2	6	1	1	7	6	1	6	5	3	5	3	6
25621919	2	2	19	1	NA	1	NA	5	5	1	5	6	6	5	4	5	3	5	5	5	3	3	5	6	2	5	3	5	6	5	6
62727230	2	2	22	2	NA	1	NA	1	6	4	7	7	6	6	6	2	1	2	3	6	1	1	7	7	1	7	6	6	7	7	5
46345798	2	2	22	1	NA	3	NA	1	3	1	7	7	1	3	6	7	1	7	1	5	1	1	7	7	1	5	5	5	6	6	4
71075880	2	2	24	2	NA	1	NA	6	4	1	2	6	2	5	5	6	1	7	4	5	1	1	6	5	1	5	3	6	3	2	5
42545566	2	2	26	2	NA	3	NA	1	6	2	6	6	5	6	5	6	1	3	2	6	2	1	7	6	1	5	5	7	6	6	6
39346795	2	2	28	3	NA	1	NA	2	2	7	1	3	5	3	5	7	7	6	7	2	7	6	3	1	6	2	2	2	2	2	2
67220904	2	2	22	1	NA	1	NA	5	5	2	5	7	2	5	6	5	2	5	2	5	4	1	7	4	5	5	4	5	6	5	5
50318284	2	2	20	2	NA	1	NA	2	5	4	6	5	5	4	5	6	1	4	4	6	4	3	6	5	2	6	5	5	3	2	5
40970480	2	2	25	4	Engaged	4	Pansexual	2	4	1	7	7	6	6	7	6	1	4	2	5	1	1	6	7	6	7	7	6	6	6	7
16004131	2	2	38	2	NA	3	NA	1	6	7	5	4	1	4	5	4	1	5	4	4	4	1	5	5	5	3	4	6	6	2	5
19785774	2	2	21	2	NA	1	NA	1	3	2	7	6	5	5	3	6	1	5	4	6	2	1	7	6	2	6	3	2	5	5	6
53430904	2	2	25	2	NA	1	NA	1	3	1	4	6	5	1	7	7	2	6	3	5	1	1	7	3	1	6	7	3	3	2	5
48291249	2	2	30	1	NA	1	NA	1	3	1	5	1	6	2	5	6	2	7	1	3	1	3	4	5	1	5	2	3	2	1	7
33098999	2	2	24	1	NA	3	NA	1	6	7	6	4	5	5	6	6	1	3	1	7	7	6	7	7	1	3	7	5	7	7	7
21058562	2	2	22	2	NA	3	NA	2	5	1	7	6	6	5	5	7	2	7	5	5	2	2	7	7	2	5	5	5	3	5	6
29351040	2	2	23	1	NA	1	NA	6	5	7	6	6	2	5	6	6	2	6	5	5	3	1	6	6	2	6	2	5	6	3	5
95090747	2	2	22	2	NA	3	NA	2	2	1	6	7	6	2	7	6	2	6	6	7	2	7	7	6	7	6	2	3	1	2	7
11444602	2	2	20	2	NA	1	NA	1	2	5	2	3	6	3	6	7	6	7	7	6	1	1	5	3	1	5	2	2	4	1	6
56339700	2	2	25	1	NA	1	NA	1	5	2	6	7	2	5	6	6	2	6	5	6	2	2	6	7	1	6	6	5	5	3	6
15046936	2	2	24	1	NA	1	NA	2	1	7	6	6	7	2	3	7	6	7	6	2	1	6	5	6	6	4	2	2	2	1	5
38506445	2	2	26	2	NA	1	NA	1	7	1	6	7	2	6	7	2	1	2	1	6	1	1	7	7	1	6	7	5	7	5	7
52579501	2	2	22	1	NA	3	NA	5	6	2	5	5	2	5	6	6	1	5	2	5	1	2	6	6	1	6	3	5	6	6	5
24404651	2	2	19	2	NA	1	NA	1	7	1	7	7	1	7	5	6	1	4	1	6	1	1	7	7	1	6	6	1	7	5	6
47293677	2	2	23	2	NA	1	NA	1	6	3	6	7	1	5	5	3	2	2	1	6	4	1	7	7	1	5	6	6	6	6	5
31645255	2	2	21	1	NA	1	NA	7	2	2	5	6	2	5	6	6	2	5	2	3	2	2	6	6	2	6	3	2	6	3	6
63721319	2	2	21	2	NA	1	NA	1	3	1	7	7	1	7	6	5	1	3	1	7	1	1	7	7	1	6	6	5	6	3	7
43549935	2	2	21	2	NA	1	NA	1	7	1	7	7	1	7	6	1	1	2	1	7	1	1	7	7	1	7	7	7	7	7	6
53011196	2	2	23	1	NA	1	NA	1	5	1	7	7	3	2	5	6	1	4	2	6	1	1	7	7	1	5	5	2	6	3	7
95518324	2	2	24	2	NA	1	NA	1	5	1	7	6	1	6	7	7	1	7	2	7	1	1	7	7	1	7	6	5	3	5	6
25480057	2	2	19	1	NA	1	NA	1	5	1	7	7	4	6	7	7	1	5	1	7	1	1	7	7	1	7	5	5	7	5	7
32120051	2	2	20	2	NA	1	NA	1	4	4	6	6	2	3	5	6	1	7	1	6	4	1	6	6	1	7	2	6	4	3	7
87016230	2	2	20	1	NA	3	NA	6	6	2	6	5	3	5	6	7	1	3	1	6	1	2	6	5	2	5	5	7	6	5	6
32896987	2	2	22	1	NA	1	NA	6	5	6	6	7	6	5	5	5	2	5	4	6	6	6	6	6	6	5	6	6	5	6	6
23202120	2	2	18	1	NA	1	NA	2	3	2	6	6	5	6	5	6	2	5	4	6	2	2	6	6	2	5	5	6	6	5	6
96954871	2	2	40	3	NA	3	NA	1	7	1	7	7	4	6	6	6	1	4	1	6	1	1	7	7	1	6	7	6	7	4	6
77666393	2	2	25	2	NA	2	NA	1	3	1	7	7	2	7	6	7	1	7	1	7	2	1	7	7	1	4	5	3	5	2	7
50302966	2	2	18	1	NA	1	NA	1	6	5	7	7	1	5	6	7	1	5	1	7	1	1	7	7	1	7	7	6	5	3	7
81656967	2	2	27	2	NA	1	NA	1	1	7	4	4	2	1	5	7	1	7	7	4	7	1	5	4	1	4	1	1	1	1	5
90149704	2	2	18	2	NA	1	NA	2	6	2	7	6	2	6	4	6	2	2	5	6	2	2	7	6	2	6	6	5	6	6	6
70664433	2	2	32	2	NA	1	NA	1	5	1	7	1	1	6	7	7	1	6	1	7	1	1	7	7	1	7	3	5	6	6	7
20944455	2	2	20	2	NA	1	NA	5	4	4	5	6	1	4	1	5	1	6	5	1	3	3	5	5	1	1	5	1	5	3	7
23455913	2	2	25	2	NA	1	NA	5	3	6	6	5	6	4	2	7	5	7	5	6	5	1	6	6	1	5	3	5	5	5	5
12078457	2	2	25	1	NA	1	NA	5	5	6	5	5	6	5	5	6	2	6	3	6	2	2	5	5	2	5	5	5	5	2	5
51180364	2	2	27	2	NA	1	NA	1	5	1	6	7	5	6	6	5	1	2	2	5	1	1	5	6	1	6	6	7	6	4	5
77710958	2	2	26	2	NA	1	NA	1	5	1	7	5	1	3	5	6	1	5	2	7	1	1	7	7	1	6	5	7	6	6	6
50272500	2	2	19	2	NA	1	NA	2	2	1	6	5	5	2	3	6	5	5	2	3	1	1	7	7	1	3	5	2	3	5	5
26125110	2	2	24	3	NA	1	NA	1	6	1	6	6	1	6	6	7	1	2	2	5	1	1	7	5	1	5	6	6	6	5	4
40791695	2	2	20	1	NA	1	NA	1	7	7	7	7	7	7	7	7	1	7	1	7	1	1	7	7	7	7	7	7	7	7	7
53062926	2	2	36	1	NA	3	NA	6	1	5	6	5	7	2	5	7	1	7	2	5	2	7	3	7	7	6	1	5	5	5	6
72387145	2	2	25	2	NA	1	NA	4	2	5	7	7	1	1	5	6	1	7	1	7	1	1	7	7	1	6	2	6	1	1	6
32814065	2	2	22	2	NA	1	NA	2	2	6	6	5	5	3	5	4	2	2	2	5	2	2	6	6	2	5	2	2	5	2	6
24396350	2	2	27	2	NA	1	NA	1	6	1	6	7	1	6	6	7	1	4	1	7	2	1	6	7	1	6	6	3	6	6	6
21252306	2	2	27	2	NA	3	NA	1	6	4	6	5	6	6	4	6	1	5	3	6	6	2	6	6	6	3	6	6	6	3	5
71439860	2	2	25	1	NA	1	NA	2	2	7	7	7	6	3	5	6	2	6	4	5	1	2	5	5	6	3	6	3	5	2	6
44185648	2	2	24	2	NA	1	NA	4	6	3	6	5	6	5	5	6	3	5	3	7	2	5	7	7	5	6	6	5	6	5	5
50584945	2	2	25	2	NA	1	NA	1	6	1	6	1	1	6	6	7	1	6	1	7	1	1	6	6	1	7	5	6	6	5	6
75326709	2	2	19	1	NA	1	NA	5	5	4	5	6	6	5	5	5	4	6	5	5	4	4	5	5	4	5	6	5	5	5	6
82087847	2	2	25	2	NA	1	NA	2	3	5	7	7	5	2	6	5	1	6	5	6	1	2	7	7	1	6	5	3	3	3	6
88037663	2	2	25	1	NA	4	Pansexual	1	5	1	6	6	1	4	6	7	1	5	2	6	1	1	6	6	1	6	5	4	5	5	6
78466540	2	2	24	2	NA	1	NA	2	5	5	6	5	6	5	5	5	2	2	5	5	6	6	6	6	2	5	5	5	5	3	5
65275088	2	2	19	2	NA	1	NA	4	5	4	7	7	1	2	7	6	2	5	3	7	1	2	7	7	1	7	4	2	6	4	7
29627628	2	2	26	2	NA	1	NA	3	6	2	6	5	1	6	5	4	1	2	5	6	2	2	6	6	1	6	6	6	6	6	6
96180133	2	2	28	2	NA	1	NA	6	6	7	5	7	6	2	2	7	2	2	6	2	1	1	7	6	6	2	6	2	6	2	7
17196269	2	2	19	2	NA	1	NA	1	5	1	5	6	1	5	6	7	1	7	1	5	1	1	7	5	1	6	5	5	3	5	5
86144807	2	2	22	2	NA	2	NA	6	6	7	6	6	1	5	6	5	1	4	4	6	1	2	7	6	1	6	6	6	5	5	6
71324952	2	2	22	2	NA	3	NA	1	6	1	6	6	1	6	5	6	1	1	2	6	1	1	6	6	2	5	5	6	6	6	5
70064368	2	2	25	2	NA	1	NA	5	1	1	3	5	5	1	5	7	3	7	1	5	5	1	6	6	1	7	1	3	2	1	4
92559678	2	2	23	2	NA	2	NA	4	5	4	7	7	7	5	7	7	1	6	2	5	3	1	6	7	1	6	5	3	5	5	6
68839954	2	2	30	1	NA	1	NA	1	2	4	2	6	2	2	6	7	1	6	4	5	1	1	2	3	1	6	2	1	2	2	5
17109485	2	2	21	1	NA	1	NA	2	4	4	7	7	2	5	5	6	2	3	2	6	2	2	6	6	2	5	3	5	6	5	5
86765580	2	2	25	2	NA	1	NA	1	7	1	6	7	5	3	5	7	3	7	1	7	1	1	7	7	5	4	4	6	7	6	7
65343845	2	2	22	1	NA	1	NA	4	5	4	7	7	4	5	7	6	2	4	2	6	2	1	4	7	1	6	5	6	5	5	6
97415722	2	2	20	1	NA	3	NA	2	6	4	6	7	4	6	7	7	1	4	1	6	1	1	6	7	1	6	5	5	5	5	7
76295479	2	2	23	1	NA	1	NA	6	7	4	7	7	5	4	7	4	1	7	4	7	7	1	7	7	2	7	6	6	7	7	7
76931167	2	2	27	2	NA	1	NA	4	5	5	4	3	7	2	4	4	3	4	5	4	4	5	5	5	3	5	5	5	5	5	4
66378450	2	2	23	2	NA	1	NA	6	6	4	7	6	3	3	6	5	2	3	4	6	1	1	7	7	1	5	6	5	5	6	6
25838421	2	2	20	1	NA	1	NA	1	6	1	6	7	1	5	6	3	1	3	1	7	1	1	6	5	1	6	6	7	6	5	6
12044286	2	2	22	1	NA	1	NA	2	5	2	6	6	5	6	5	5	2	6	5	5	2	2	6	6	2	6	6	6	6	6	6
17585621	2	2	19	1	NA	1	NA	1	7	5	5	7	2	5	7	2	6	2	2	7	1	1	5	5	1	7	7	5	7	3	2
85951202	2	2	21	1	NA	3	NA	1	6	7	5	7	7	7	5	7	1	7	1	3	1	1	5	5	1	6	3	6	5	5	5
26359782	2	2	20	1	NA	1	NA	5	5	2	7	6	1	7	7	6	1	5	3	6	2	1	7	7	1	7	7	5	5	6	6
35912305	2	2	24	2	NA	3	NA	1	6	4	6	6	6	6	6	7	2	5	6	6	4	1	6	6	1	6	6	6	6	6	6
17087543	2	2	28	2	NA	1	NA	7	5	1	7	7	1	5	6	5	1	5	1	6	1	1	7	7	1	7	1	3	5	5	6
72779539	2	2	22	1	NA	1	NA	2	6	1	7	6	2	2	6	6	2	6	2	6	2	2	6	7	1	5	3	6	6	6	6
91137155	2	2	24	1	NA	1	NA	6	1	6	2	6	6	4	5	7	2	6	7	3	7	2	5	1	1	2	5	1	5	5	5
99765449	2	2	26	2	NA	1	NA	1	6	4	7	7	1	5	7	7	1	6	2	7	2	1	7	7	1	7	5	5	7	7	7
81475001	2	2	22	2	NA	1	NA	5	4	2	5	5	6	5	4	6	5	5	3	4	6	2	6	3	2	4	6	2	2	2	5
27037927	2	2	19	1	NA	1	NA	2	4	3	3	5	2	5	5	4	1	3	6	5	1	2	4	4	1	6	3	6	3	3	4
59087048	2	2	50	1	NA	1	NA	1	4	6	3	3	5	3	6	4	2	2	6	6	2	1	6	5	1	6	4	6	6	6	6
11911357	2	2	33	2	NA	1	NA	2	2	2	6	7	1	2	5	6	1	5	2	5	2	1	7	7	2	5	6	2	2	2	6
21842244	2	2	23	1	NA	1	NA	4	7	1	7	7	4	7	5	7	2	1	1	7	4	4	7	7	4	6	7	7	6	6	7
93377366	2	2	21	2	NA	1	NA	4	5	1	7	7	1	7	6	5	1	6	1	5	4	1	7	7	1	7	7	5	7	6	6
15460636	2	2	21	2	NA	1	NA	1	2	4	5	6	6	2	5	7	2	6	4	5	4	2	6	5	5	6	2	4	4	3	2
78071541	2	2	21	1	NA	1	NA	1	6	1	6	7	5	3	6	7	1	3	2	6	1	2	5	7	1	7	6	3	5	3	7
64981224	2	2	23	2	NA	3	NA	2	6	1	7	7	1	6	6	7	1	1	6	6	1	1	6	6	1	6	6	6	6	7	7
38462576	2	2	38	2	NA	1	NA	6	5	5	5	6	6	3	6	7	2	5	4	5	2	2	7	6	2	4	3	5	3	5	5
44544878	2	2	19	1	NA	1	NA	6	5	1	6	7	2	5	5	4	5	4	6	7	1	4	3	6	1	6	3	2	6	3	3
70307720	2	2	23	1	NA	1	NA	1	5	1	7	7	7	6	6	7	1	6	2	5	1	4	7	7	1	5	6	7	7	6	6
58382208	2	2	21	2	NA	3	NA	1	6	6	7	6	1	6	6	2	1	2	5	6	7	1	6	6	1	6	6	5	6	6	6
23132630	2	2	35	2	NA	1	NA	1	3	6	7	7	2	5	6	6	2	6	5	5	1	1	6	6	1	6	5	6	4	5	7
41844788	2	2	23	2	NA	1	NA	3	5	6	7	7	5	6	5	4	1	3	2	5	6	1	7	7	1	5	5	7	6	5	7
22141095	2	2	27	2	NA	1	NA	1	5	1	6	7	4	3	6	7	1	6	5	7	1	1	7	7	1	6	6	5	5	5	4
84398800	2	2	24	2	NA	3	NA	7	4	7	4	2	6	4	4	6	4	6	5	6	3	2	5	3	2	6	4	2	3	1	6
19347479	2	2	23	2	NA	1	NA	2	5	5	7	2	2	5	5	6	2	5	2	5	2	2	6	7	2	5	4	6	6	6	6
70956031	2	2	22	1	NA	1	NA	4	3	4	6	5	7	3	5	5	3	5	5	6	2	2	7	6	2	5	3	4	6	3	5
95428426	2	2	25	2	NA	3	NA	1	3	4	7	7	1	4	5	5	1	7	2	5	4	1	7	7	1	4	2	5	5	2	5
47718137	2	2	25	2	NA	1	NA	4	3	1	7	7	2	5	5	6	1	7	1	5	1	1	7	7	1	5	1	3	5	2	6
91840312	2	2	23	2	NA	1	NA	2	6	1	6	4	2	6	6	5	2	5	2	6	2	2	6	6	2	5	4	6	6	6	6
80762216	2	2	20	2	NA	3	NA	7	5	6	6	7	7	5	5	3	5	4	4	5	4	1	6	6	1	5	6	5	6	5	4
56941363	2	2	21	1	NA	3	NA	6	6	2	5	6	5	5	6	5	4	7	2	6	2	2	6	4	2	6	6	6	5	3	7
18131707	2	2	23	2	NA	1	NA	1	7	1	7	7	1	6	6	5	1	3	1	7	1	1	7	7	1	7	5	6	7	7	6
75965377	2	2	20	2	NA	1	NA	1	5	1	7	7	3	5	7	5	1	5	1	7	1	1	7	7	1	7	6	5	6	6	5
88316288	2	2	21	1	NA	1	NA	3	5	4	6	6	2	3	6	7	2	6	2	6	2	2	6	6	2	5	3	6	5	5	5
22148421	2	2	19	2	NA	1	NA	2	5	2	6	6	6	5	6	7	4	6	2	6	2	2	6	7	2	6	5	2	7	6	7
35816776	2	2	26	1	NA	1	NA	2	6	2	7	7	2	6	6	5	2	4	2	3	2	2	7	7	2	6	2	6	6	6	7
63812456	2	2	22	1	NA	1	NA	1	6	1	6	5	1	4	7	5	1	4	1	5	1	1	7	7	1	5	5	5	6	5	6
26250432	2	2	24	2	NA	2	NA	1	6	2	6	6	1	6	7	2	1	2	2	6	1	1	7	7	2	7	6	5	6	6	6
21224867	2	2	32	3	NA	1	NA	3	5	2	5	5	6	1	5	5	3	7	3	2	3	2	7	3	2	2	6	3	5	3	4
60844257	2	2	18	1	NA	1	NA	1	5	5	5	6	1	7	4	7	2	6	1	7	1	1	5	5	1	7	6	4	4	6	5
56958053	2	2	24	2	NA	3	NA	7	3	4	6	5	1	4	6	6	1	5	1	6	3	1	6	6	1	5	7	6	5	5	6
51431454	2	2	19	1	NA	1	NA	1	7	4	5	5	6	5	7	5	4	6	5	6	4	4	7	5	4	6	6	6	5	4	5
26372590	2	2	19	2	NA	1	NA	1	7	1	7	7	2	4	6	7	1	7	1	6	1	1	7	7	1	6	6	7	7	6	7
87262189	2	2	22	2	NA	3	NA	4	2	1	6	6	2	4	7	6	4	6	4	6	4	1	6	6	1	6	2	3	2	3	6
46896357	2	2	21	2	NA	1	NA	2	3	7	7	6	2	3	6	7	2	6	3	6	6	1	7	7	1	7	2	6	5	2	3
99196082	2	2	19	2	NA	3	NA	1	3	1	7	7	1	6	6	6	1	6	1	6	1	1	7	7	1	6	2	2	2	1	7
95910993	2	2	21	2	NA	3	NA	6	2	7	5	6	7	1	5	6	5	7	6	5	6	7	6	5	6	6	2	3	4	2	6
34871021	2	2	31	3	NA	1	NA	1	1	1	7	7	1	3	6	7	1	7	1	6	1	1	7	6	1	7	6	4	6	6	7
64429375	2	2	22	1	NA	3	NA	6	3	4	6	6	6	4	6	6	6	6	6	6	6	2	6	6	2	5	3	3	3	3	6
61462308	2	2	24	2	NA	3	NA	7	5	4	6	5	7	5	6	5	3	6	5	5	5	2	7	6	2	5	6	5	6	4	6
56589970	2	2	21	1	NA	1	NA	2	5	6	5	5	6	5	6	6	2	7	6	6	1	6	6	5	2	6	5	2	5	2	6
78669997	2	2	22	2	NA	1	NA	1	6	1	7	7	7	1	1	6	1	4	1	6	1	1	6	7	1	1	4	7	6	6	7
87979586	2	2	25	2	NA	1	NA	1	6	4	7	7	1	5	7	7	1	7	2	7	2	1	7	7	1	7	6	5	6	5	7
14336642	2	3	26	2	NA	1	NA	6	3	6	6	2	6	6	4	6	6	5	5	2	6	6	6	6	6	4	2	7	5	2	6
34262126	2	2	27	2	NA	3	NA	4	4	7	6	7	1	4	1	7	1	7	1	5	1	1	7	6	1	5	5	5	4	5	4
39126371	2	2	21	2	NA	1	NA	1	7	1	7	7	2	7	7	1	1	2	5	7	1	1	7	7	1	7	7	7	7	6	7
16531789	2	2	18	2	NA	1	NA	1	5	1	7	7	1	5	5	5	1	5	1	6	1	1	6	7	1	5	6	6	6	6	6
30002512	2	2	20	2	NA	1	NA	2	6	4	6	7	5	2	4	6	2	6	4	7	2	2	7	6	2	6	6	3	3	3	6
63931031	2	2	29	2	NA	3	NA	1	5	1	5	7	1	2	7	5	1	6	1	5	1	1	7	5	1	5	5	7	3	4	6
37417363	2	2	25	2	NA	1	NA	2	6	4	7	7	2	6	6	2	2	2	2	6	1	2	7	7	2	5	4	6	6	5	6
33611920	2	2	22	2	NA	3	NA	2	6	1	7	7	6	3	6	6	2	7	3	5	1	1	6	7	1	5	3	5	6	3	6
33148338	2	2	25	2	NA	3	NA	1	7	1	7	7	1	5	7	5	1	1	1	7	1	1	7	7	1	7	6	7	7	7	7
49966953	2	2	38	1	NA	1	NA	1	2	4	6	6	2	3	5	6	2	6	2	6	1	1	6	6	1	6	2	5	2	2	6
96572389	2	2	22	2	NA	1	NA	1	3	1	5	7	3	3	7	7	1	7	1	5	1	1	7	5	1	6	5	5	5	3	7
48955265	2	2	20	1	NA	1	NA	4	5	4	5	6	2	4	5	5	3	5	2	5	4	2	6	6	2	5	5	6	6	4	5
88808764	2	2	27	2	NA	1	NA	1	5	1	5	5	1	3	5	6	1	5	2	3	1	1	6	5	1	5	5	5	3	5	5
85599914	2	2	25	2	NA	1	NA	6	1	4	5	6	5	1	5	7	5	5	7	1	4	5	5	5	7	6	5	1	1	1	3
97951665	2	2	19	1	NA	1	NA	2	4	4	5	6	1	5	3	7	2	7	2	2	2	2	2	5	2	5	3	5	5	3	5
34579732	2	2	21	1	NA	3	NA	7	5	4	6	6	1	2	5	7	1	6	3	5	4	1	6	6	1	5	3	2	3	2	5
94699776	2	2	21	2	NA	1	NA	1	5	4	6	7	1	3	5	6	1	5	2	5	1	1	7	7	1	5	4	5	2	3	6
68814292	2	2	28	2	NA	3	NA	6	4	7	5	6	5	4	4	6	3	2	6	3	1	5	6	7	6	4	4	6	6	5	7
24616780	2	2	26	2	NA	3	NA	1	5	1	7	7	6	5	5	7	1	5	1	3	1	1	7	7	1	7	3	6	7	4	7
26659589	2	2	24	2	NA	1	NA	1	5	1	6	7	3	3	6	7	1	7	1	6	1	1	6	6	1	5	6	7	6	3	7
49670935	2	2	23	1	NA	1	NA	1	5	1	6	7	2	4	4	5	1	7	2	6	2	1	7	7	1	5	2	4	4	4	4
34479515	2	2	19	2	NA	13	NA	6	2	4	2	2	7	3	5	6	3	6	6	3	6	3	6	2	6	7	2	1	2	2	4
56648156	2	2	21	2	NA	1	NA	1	6	1	7	6	1	5	7	5	1	4	1	6	1	1	7	6	1	7	6	7	6	4	7
92582082	2	2	21	2	NA	3	NA	5	5	2	7	7	1	5	7	7	1	7	1	5	1	1	7	6	1	6	6	4	5	5	7
10263955	2	2	21	2	NA	3	NA	7	7	7	3	7	7	5	6	7	6	3	7	3	7	2	7	4	2	6	7	2	7	7	6
27226144	2	2	24	2	NA	1	NA	6	3	5	7	6	6	4	5	6	5	6	5	3	2	2	7	7	2	5	6	6	5	6	6
95550309	2	2	30	2	NA	1	NA	6	3	4	7	7	2	6	6	6	1	5	1	5	1	1	6	6	2	7	3	3	6	3	7
93878179	2	2	33	1	NA	1	NA	1	6	3	7	7	6	6	7	6	1	3	5	7	6	2	6	7	1	7	5	5	6	6	7
19405055	2	2	17	1	NA	1	NA	2	6	2	6	6	2	2	6	6	5	2	2	2	2	1	3	6	1	6	6	2	3	6	5
33703090	2	2	20	2	NA	1	NA	2	5	2	7	7	1	4	5	3	1	5	1	6	1	1	7	7	1	6	2	4	7	4	7
13560085	2	2	22	2	NA	1	NA	4	7	1	7	7	1	5	7	4	1	4	4	5	1	4	7	7	1	7	5	3	7	6	6
80576248	2	2	23	1	NA	1	NA	5	6	1	7	7	2	6	7	6	1	2	1	7	1	1	7	7	1	6	5	2	7	6	7
33215840	2	2	24	2	NA	1	NA	1	2	5	7	7	2	6	3	6	1	7	2	6	1	1	6	7	1	5	2	5	2	2	6
93362440	2	2	21	2	NA	1	NA	2	6	3	4	5	6	4	5	5	2	5	4	6	4	2	6	5	1	5	6	2	6	4	6
47620625	2	2	20	2	NA	1	NA	2	6	4	6	6	2	5	6	6	2	4	4	6	1	1	6	6	2	6	6	5	4	6	6
21453723	2	2	22	2	NA	1	NA	6	6	6	5	6	6	2	5	6	5	6	4	6	6	1	6	6	1	6	5	5	5	2	6
11322735	2	2	25	2	NA	3	NA	7	2	6	6	7	2	1	4	7	1	6	2	6	1	1	7	6	1	5	2	2	5	5	3
30770751	2	2	28	1	NA	1	NA	2	6	3	7	7	2	6	6	5	1	2	2	6	2	1	7	7	1	6	6	6	6	6	6
84904741	2	2	22	2	NA	1	NA	2	5	6	7	7	5	2	6	6	1	6	4	5	2	1	7	6	1	6	6	3	6	6	6
66987858	2	2	20	2	NA	1	NA	4	3	3	7	5	2	6	6	5	1	5	1	4	4	4	7	7	4	5	2	7	7	7	5
44376703	2	2	25	2	NA	3	NA	2	2	4	6	7	2	3	3	7	1	5	4	5	3	1	6	6	1	5	3	2	4	5	6
89958332	2	2	22	2	NA	1	NA	4	6	4	7	6	7	1	7	3	5	5	5	5	1	1	7	7	1	7	7	5	5	6	5
84401909	2	2	21	2	NA	1	NA	5	3	4	6	7	2	4	3	4	1	3	4	5	1	1	7	7	1	5	6	5	4	4	5
29475438	2	2	18	2	NA	1	NA	4	5	2	1	5	6	4	6	6	2	5	5	4	1	2	6	4	2	7	4	3	5	4	6
90954258	2	2	35	2	NA	1	NA	2	4	2	4	6	2	2	6	6	2	5	2	6	2	2	5	4	2	6	5	3	5	2	5
53814007	2	2	19	1	NA	1	NA	2	4	1	5	6	2	1	4	4	2	6	5	3	1	2	4	5	2	5	4	2	4	4	4
71504855	2	2	32	3	NA	1	NA	1	6	2	5	6	1	5	6	6	1	6	1	6	1	1	6	6	1	6	3	5	2	2	6
29068967	2	2	20	1	NA	3	NA	6	5	2	5	5	6	6	6	5	2	6	5	5	6	6	6	5	7	6	6	4	5	5	5
21797711	2	2	27	2	NA	1	NA	7	5	6	7	7	7	6	3	6	5	5	3	3	7	1	7	7	2	5	3	6	7	2	5
99491682	2	2	21	2	NA	1	NA	3	5	1	7	7	1	6	6	7	1	4	1	6	1	1	7	7	1	4	6	5	7	6	7
56230666	2	2	23	2	NA	1	NA	2	6	6	6	5	5	6	6	6	2	5	2	5	2	2	6	6	2	5	5	6	6	5	6
83340556	2	2	21	2	NA	1	NA	2	3	1	6	6	2	5	6	6	2	6	5	6	1	1	6	6	1	6	3	5	6	3	6
77838306	2	2	25	2	NA	1	NA	4	6	4	7	7	1	5	6	6	1	6	2	6	1	1	7	6	1	6	5	5	6	5	6
26642154	2	2	24	2	NA	3	NA	1	6	1	5	6	1	6	6	6	1	3	1	5	1	1	7	5	1	6	2	6	5	5	5
22753015	2	2	23	1	NA	1	NA	2	6	2	6	6	2	3	6	6	1	5	2	6	1	2	6	6	2	6	5	3	6	3	6
73588710	2	2	20	2	NA	1	NA	1	1	4	1	1	7	1	1	1	6	7	7	1	7	7	1	1	7	7	1	1	1	1	7
38922808	2	2	22	2	NA	1	NA	1	5	1	7	7	1	1	7	7	1	7	1	7	7	1	7	7	1	7	6	5	7	1	7
80006473	2	2	21	1	NA	1	NA	1	1	1	6	6	2	2	2	6	2	7	6	5	1	2	6	6	5	3	1	5	6	2	6
78703830	2	2	18	1	NA	3	NA	1	2	4	6	6	1	1	3	6	3	6	5	4	5	2	6	5	1	3	2	2	2	2	6
26779897	2	2	48	1	NA	1	NA	1	5	2	6	3	1	5	7	5	1	5	1	6	2	1	7	7	1	6	6	5	6	6	7
19483392	2	2	23	2	NA	1	NA	1	5	4	5	6	5	5	7	5	1	5	1	7	6	1	6	5	1	6	5	5	5	3	5
68911175	2	2	21	2	NA	1	NA	1	7	1	7	7	1	7	5	4	1	1	1	6	1	1	7	7	1	5	7	3	7	7	7
42503307	2	2	20	2	NA	2	NA	7	6	1	7	7	7	6	7	1	2	2	6	7	7	2	7	7	2	7	6	6	6	5	7
76213200	2	2	22	1	NA	1	NA	1	5	1	6	6	6	1	6	6	1	5	2	7	1	1	6	5	2	6	3	2	4	5	6
46713469	2	2	20	1	NA	1	NA	4	5	4	7	6	1	3	7	6	1	6	2	6	1	4	7	7	1	7	5	5	7	3	6
68682022	2	2	21	1	NA	1	NA	1	6	1	7	7	1	5	6	7	1	6	1	6	1	1	6	7	1	6	5	6	5	3	5
21081893	2	2	36	2	NA	1	NA	2	5	7	6	7	4	2	7	7	1	6	7	5	7	2	7	7	7	7	6	1	5	2	6
21171100	2	2	26	1	NA	1	NA	7	2	6	1	1	6	2	4	5	7	6	6	1	7	7	1	2	6	2	2	2	2	2	2
41262966	2	2	18	2	NA	3	NA	2	3	4	7	7	5	4	6	7	2	5	4	7	2	5	7	7	6	7	3	5	6	6	7
40665493	2	2	25	2	NA	1	NA	4	5	6	7	7	6	3	6	6	1	7	5	7	6	1	7	7	1	5	2	7	2	2	7
31312054	2	2	18	1	NA	1	NA	2	2	2	6	7	2	2	6	6	2	5	2	5	2	2	5	6	2	5	2	2	6	2	5
49933231	2	2	22	2	NA	1	NA	1	6	1	7	6	1	3	7	6	1	7	1	6	1	1	7	7	1	6	5	3	3	2	7
12199816	2	2	21	2	NA	1	NA	4	5	1	6	6	6	6	6	7	1	6	2	5	1	1	7	5	1	6	6	7	7	5	6
63309886	2	2	36	3	NA	1	NA	2	5	2	5	7	3	6	6	6	1	3	2	2	2	1	4	5	1	5	6	4	5	5	5
64627009	2	2	41	2	NA	1	NA	1	3	6	5	6	5	2	6	6	1	5	1	6	6	1	7	6	2	6	3	5	5	4	7
96117270	2	2	30	2	NA	1	NA	6	5	4	6	6	5	2	5	6	4	4	4	5	2	2	6	6	2	5	4	5	4	4	5
45979808	2	2	21	2	NA	1	NA	5	6	1	6	6	3	6	5	5	2	3	3	6	1	1	6	6	1	5	6	6	7	6	5
23267946	2	2	19	1	NA	1	NA	1	6	1	3	6	1	6	6	3	1	5	1	5	2	1	6	5	1	6	6	6	6	6	6
21739879	2	2	24	1	NA	1	NA	2	4	6	3	6	6	2	4	6	6	4	7	2	2	6	5	2	6	7	4	1	4	2	4
31871475	2	2	35	1	NA	1	NA	1	1	7	4	3	6	5	5	5	4	5	5	6	4	5	4	3	1	6	5	1	4	3	7
60609006	2	2	21	2	NA	1	NA	1	6	1	6	7	3	6	6	6	1	2	2	4	1	1	7	6	1	6	6	5	6	6	7
70421883	2	2	18	1	NA	1	NA	1	7	2	7	7	1	3	7	6	1	5	2	6	1	1	7	7	1	7	7	6	7	6	7
12650245	2	2	19	1	NA	1	NA	4	5	5	6	7	2	5	4	6	4	2	6	5	5	4	6	6	1	5	4	6	6	5	4
64593800	2	2	24	3	NA	3	NA	6	5	6	7	2	6	6	6	2	6	2	2	5	6	6	7	7	6	6	6	6	6	6	6
67141094	2	2	20	2	NA	1	NA	1	1	7	5	7	6	5	3	7	5	7	5	3	5	1	6	5	1	5	2	5	4	1	5
32625849	2	2	23	1	NA	1	NA	1	6	1	7	7	1	6	6	6	1	7	1	7	1	1	7	7	1	6	6	6	6	5	6
86852594	2	2	21	2	NA	1	NA	1	5	1	7	7	1	3	6	5	1	2	1	6	1	1	7	7	1	6	6	6	6	5	6
90732946	2	2	23	2	NA	1	NA	1	3	4	6	6	5	3	6	6	2	5	4	6	1	1	6	6	1	5	6	3	3	5	5
83292900	2	2	22	2	NA	1	NA	6	5	3	6	3	6	2	6	5	3	6	4	4	1	2	7	6	2	6	4	2	5	4	5
99207872	2	2	25	2	NA	1	NA	1	3	1	6	7	1	4	6	5	1	5	1	5	1	2	7	6	1	6	2	6	3	5	6
92466593	2	2	21	1	NA	3	NA	3	4	1	6	6	4	6	5	6	4	6	4	4	2	2	6	6	2	5	6	6	6	6	6
88217666	2	2	27	2	NA	1	NA	3	2	1	7	6	7	3	7	7	1	7	5	7	1	1	7	7	1	6	6	7	3	7	6
52313076	2	2	22	2	NA	1	NA	2	5	1	6	7	1	3	6	6	2	2	4	5	2	1	7	7	1	5	7	6	6	4	6
93398716	2	2	19	2	NA	1	NA	2	5	2	7	7	6	5	5	5	2	2	2	4	2	2	7	6	3	6	5	5	6	5	5
47386000	2	2	24	2	NA	1	NA	7	5	6	7	6	1	5	5	5	1	5	5	1	1	1	7	7	1	5	3	5	2	2	7
43642450	2	2	19	2	NA	1	NA	4	7	1	7	7	6	7	6	2	1	4	2	7	1	1	7	7	6	7	7	6	7	7	6
12732301	2	2	21	1	NA	3	NA	5	1	6	2	5	5	2	2	6	5	6	7	2	6	2	5	3	2	6	3	3	2	2	5
57805569	2	2	21	2	NA	3	NA	4	6	7	6	7	4	5	6	7	5	7	6	5	5	4	7	7	1	6	5	5	6	6	5
83267617	2	2	23	2	NA	3	NA	2	2	6	5	6	2	5	5	6	5	6	5	2	6	4	6	6	2	5	2	3	2	5	5
62942417	2	2	25	1	NA	1	NA	1	6	2	6	7	2	3	5	5	1	3	3	6	2	3	6	6	5	3	5	5	6	6	7
77540754	2	2	22	2	NA	3	NA	1	5	1	7	7	1	5	7	5	1	4	1	5	1	1	7	7	1	7	5	5	7	5	7
62871633	2	2	20	1	NA	1	NA	2	6	1	7	5	1	2	6	6	1	2	1	6	1	1	6	6	1	6	6	6	7	6	7
54900580	2	2	18	2	NA	3	NA	4	5	2	5	6	2	5	6	5	2	2	2	6	2	2	5	5	2	6	5	6	5	2	6
41618949	2	2	30	2	NA	1	NA	5	5	4	6	5	2	5	3	6	3	6	4	6	4	2	6	6	2	3	6	5	6	5	6
20723688	2	2	25	2	NA	13	NA	6	3	2	7	7	2	3	6	5	1	5	4	5	2	1	7	7	1	6	3	5	5	2	7
77132677	2	2	23	2	NA	1	NA	2	4	1	7	7	1	3	7	6	1	6	1	7	1	1	7	7	1	7	3	3	5	3	7
14579835	2	2	21	1	NA	3	NA	1	5	1	6	6	1	5	5	6	1	3	1	6	1	1	7	6	1	5	5	6	5	5	5
97578935	2	2	21	1	NA	1	NA	4	3	1	6	7	6	4	6	7	2	5	2	5	1	1	6	6	1	6	5	6	5	4	6
20168255	1	1	21	1	NA	1	NA	6	7	1	6	7	6	5	7	5	1	5	7	7	1	1	6	7	1	5	7	7	5	5	7
67579516	2	2	20	1	NA	1	NA	1	3	1	2	2	6	2	4	6	6	6	6	3	1	2	5	2	6	6	2	1	2	3	5
71966993	2	2	22	1	NA	1	NA	4	3	1	7	7	1	3	5	5	1	5	1	5	1	1	6	7	1	4	3	2	6	5	6
27600181	2	2	24	2	NA	2	NA	7	2	2	7	7	1	2	3	7	1	6	2	1	6	1	6	7	1	1	2	6	2	2	2
32977571	2	2	19	2	NA	1	NA	3	2	4	5	5	1	2	4	7	2	6	6	6	2	2	6	5	2	5	2	5	3	2	4
38493644	2	2	18	1	NA	1	NA	4	3	5	7	5	1	5	6	7	1	6	2	3	1	1	6	7	1	5	3	3	5	5	5
50879076	2	2	23	2	NA	1	NA	6	3	1	5	6	5	4	6	7	1	7	1	5	1	1	6	5	1	5	5	4	3	3	6
38678889	2	2	26	1	NA	1	NA	6	3	2	6	6	7	6	3	7	5	3	4	6	1	6	6	6	6	6	3	5	3	3	6
38612148	2	2	25	2	NA	1	NA	6	5	4	3	6	1	5	7	6	1	5	4	4	2	1	6	6	1	5	4	5	2	2	4
46492344	2	2	22	1	NA	1	NA	2	3	1	5	5	7	7	5	7	5	5	6	3	7	5	1	5	2	3	3	3	5	3	6
49120160	2	2	23	3	NA	1	NA	1	4	1	7	4	1	2	6	7	1	7	1	5	4	1	7	7	1	5	2	1	5	1	7
95485902	2	2	29	2	NA	1	NA	6	2	2	6	7	6	2	3	6	2	7	6	6	6	1	7	7	6	2	2	2	5	6	7
96807970	2	2	27	1	NA	1	NA	2	6	6	7	7	6	5	6	5	2	3	6	6	1	1	7	7	6	5	5	2	5	5	6
98701407	2	2	22	1	NA	12	NA	5	5	5	5	6	2	5	5	6	2	6	6	5	2	2	2	6	5	5	5	2	4	2	6
21910914	2	2	21	1	NA	1	NA	1	5	1	4	5	1	3	5	7	1	7	5	3	1	1	5	4	1	5	3	1	4	5	5
97290637	2	2	26	2	NA	1	NA	5	5	1	6	5	2	5	6	6	1	5	3	6	4	1	6	6	1	5	5	6	5	5	5
19651427	2	2	26	2	NA	1	NA	1	6	1	7	7	6	5	6	7	1	5	2	7	1	1	7	7	1	6	5	5	5	5	7
55662121	2	3	21	2	NA	3	NA	2	1	7	5	1	7	2	5	7	1	7	6	6	6	2	6	3	1	3	3	1	1	3	6
33034062	2	2	22	2	NA	1	NA	4	3	4	5	5	2	5	6	5	2	6	2	2	4	1	7	5	1	6	5	5	6	6	6
88432255	2	2	23	1	NA	1	NA	4	4	1	7	6	3	6	6	7	4	7	3	5	2	4	5	7	1	6	6	7	7	3	7
76240279	2	2	21	1	NA	3	NA	5	5	2	6	6	6	5	5	5	2	4	2	5	5	2	6	6	2	5	5	5	4	5	5
15441727	2	2	26	2	NA	1	NA	5	2	1	5	7	2	2	4	7	2	6	4	5	5	1	7	6	1	4	3	2	1	1	4
58036203	2	2	19	2	NA	1	NA	1	6	1	7	7	6	4	4	6	1	6	4	6	1	4	7	7	1	7	2	4	7	7	7
16123624	2	2	51	3	NA	1	NA	1	4	2	6	6	1	6	7	7	1	5	2	6	2	1	7	7	1	6	4	7	6	6	6
63152146	2	2	23	2	NA	1	NA	1	5	1	6	6	1	3	6	6	1	6	1	5	1	1	6	6	1	6	5	5	5	2	6
62600942	2	2	23	2	NA	1	NA	5	5	2	6	6	2	6	6	2	2	2	2	6	2	2	6	6	2	6	6	6	6	5	6
50078677	2	2	21	1	NA	1	NA	1	5	4	5	7	1	2	2	7	1	7	3	5	1	1	7	5	1	3	2	1	1	2	5
21625306	2	2	26	2	NA	3	NA	6	3	7	5	7	6	5	4	4	2	3	5	5	4	1	7	7	1	5	4	5	2	5	7
50478029	2	2	18	1	NA	2	NA	1	7	1	7	7	1	7	6	1	1	3	1	7	1	1	7	7	1	7	7	7	7	7	7
20428449	2	2	24	2	NA	3	NA	2	4	2	5	6	4	3	6	5	4	4	2	6	6	2	6	6	4	5	6	5	4	2	6
42347373	2	2	33	2	NA	3	NA	1	2	2	2	5	1	2	5	7	1	7	1	6	5	1	6	3	1	6	3	2	2	3	3
47002957	2	4	35	1	NA	1	NA	1	5	1	3	3	1	2	6	6	1	6	1	5	1	1	5	3	1	6	3	3	3	2	3
48161628	2	2	25	2	NA	3	NA	1	4	1	6	6	2	5	5	5	2	6	4	5	2	1	6	6	2	5	5	5	3	5	5
99779752	2	2	18	1	NA	3	NA	2	3	2	5	7	2	2	2	7	5	7	5	4	4	2	5	5	2	4	3	2	3	3	6
37142044	2	2	26	2	NA	3	NA	1	6	1	6	5	3	6	7	5	1	1	1	3	1	1	7	7	1	7	6	6	6	6	6
10020974	2	2	19	2	NA	1	NA	3	1	4	7	7	7	1	7	7	1	7	5	7	1	1	7	7	1	7	4	1	2	1	7
29927159	2	2	26	1	NA	1	NA	1	2	1	7	7	1	4	7	7	1	7	1	7	1	1	7	7	1	6	1	5	5	5	6
26211188	2	2	21	2	NA	1	NA	7	3	7	6	6	1	5	6	6	2	4	5	5	1	4	7	6	1	5	5	3	3	4	5
32369889	2	2	26	2	NA	1	NA	2	2	6	7	5	1	3	7	7	1	7	3	6	1	1	7	6	1	6	3	2	5	3	5
54683484	2	2	22	2	NA	1	NA	1	5	4	7	7	1	3	7	7	1	7	1	5	1	1	7	7	1	5	3	3	5	3	5
36594725	2	2	20	1	NA	1	NA	1	3	1	7	5	1	5	5	6	3	6	5	7	1	1	6	7	1	5	3	4	3	4	6
60695420	2	2	27	2	NA	3	NA	2	5	4	6	6	2	6	6	6	2	5	2	6	2	2	6	6	2	6	4	6	3	6	6
80140932	2	2	22	1	NA	1	NA	1	2	1	1	6	2	2	4	7	1	6	3	2	1	1	3	2	1	3	2	5	2	2	6
33885468	2	2	22	2	NA	4	All genders	7	4	6	6	7	4	4	4	5	2	4	5	4	5	2	6	6	3	5	4	5	5	5	6
75045486	2	2	27	2	NA	3	NA	1	3	4	7	6	6	3	4	5	1	5	7	5	4	1	6	7	3	4	4	3	3	3	5
48021003	2	2	19	1	NA	1	NA	2	5	2	7	6	2	7	6	5	2	2	2	5	2	2	7	7	1	6	6	6	6	6	6
52659625	2	2	24	2	NA	1	NA	3	3	2	7	6	6	3	6	6	2	6	5	3	1	2	7	7	2	6	2	3	3	3	6
14583933	2	2	24	2	NA	1	NA	1	6	1	7	7	1	6	5	6	1	6	2	5	1	1	7	7	1	6	6	7	5	6	7
42312687	2	2	23	2	NA	1	NA	2	5	2	6	6	2	5	6	6	1	5	2	5	2	2	6	6	2	6	3	5	5	5	6
96775439	1	2	25	2	NA	1	NA	2	6	6	6	6	6	6	4	6	4	6	4	6	2	2	6	6	6	6	6	6	6	6	6
55644613	2	2	24	2	NA	1	NA	7	6	4	7	7	2	3	7	6	1	5	4	5	1	2	7	7	1	7	6	2	7	5	6
95757886	2	2	24	1	NA	1	NA	1	6	1	6	5	1	2	2	6	2	2	1	5	1	1	3	6	1	2	6	6	6	5	6
55390849	2	2	25	2	NA	1	NA	1	3	4	7	7	1	3	6	2	1	2	1	6	1	1	7	7	1	7	6	5	6	6	6
48631116	2	2	18	2	NA	3	NA	1	5	1	7	7	1	3	6	6	1	6	1	2	1	1	7	7	1	5	3	5	5	2	7
35252122	2	2	23	2	NA	1	NA	3	3	4	6	6	4	3	5	6	4	6	3	6	4	2	7	6	2	6	4	5	5	6	6
55301247	2	2	30	2	NA	1	NA	1	7	2	7	7	1	5	7	5	1	2	2	6	1	1	7	7	2	7	7	5	7	7	7
76744957	2	2	22	1	NA	2	NA	1	7	4	6	7	1	5	5	7	1	3	2	5	1	1	5	7	1	6	5	7	6	6	6
23529935	2	2	18	1	NA	1	NA	5	6	7	5	4	3	6	4	6	5	2	7	6	7	6	3	5	7	3	5	5	5	6	5
45088860	2	2	21	2	NA	1	NA	1	3	1	7	6	6	3	5	6	1	6	5	7	1	4	7	7	1	3	5	6	6	5	7
78829183	2	2	25	2	NA	3	NA	1	3	4	6	7	6	3	6	6	2	6	2	5	1	1	7	6	1	6	2	6	5	3	6
10709818	2	2	24	2	NA	1	NA	2	6	1	6	7	1	5	6	7	1	5	4	6	1	1	7	7	1	6	5	5	6	6	6
32345398	2	1	20	2	NA	1	NA	6	4	7	6	5	6	7	5	7	3	5	7	6	2	5	7	6	6	5	5	5	3	6	5
80708967	2	2	18	1	NA	1	NA	6	3	5	3	7	2	2	2	7	2	5	2	6	2	2	5	2	2	3	4	2	5	3	6
43878210	2	2	22	2	NA	1	NA	2	5	1	5	5	6	6	6	5	5	5	5	6	1	5	6	5	6	6	5	6	5	5	6
48730974	2	2	24	1	NA	1	NA	2	5	1	6	6	1	5	5	6	1	6	2	6	1	1	6	6	1	6	3	6	5	6	6
73129337	2	2	25	2	NA	1	NA	1	3	1	7	7	6	6	7	7	1	7	3	7	1	1	7	7	1	7	7	5	6	6	7
11056663	2	2	26	2	NA	3	NA	5	3	2	6	7	7	2	7	7	2	4	2	2	2	3	7	6	2	6	1	2	3	1	6
72456341	2	2	24	2	NA	1	NA	2	5	4	7	5	1	5	5	6	1	5	1	6	1	2	6	7	1	6	5	7	6	6	5
16986697	2	2	25	1	NA	1	NA	5	5	7	7	5	1	5	6	5	1	5	4	6	1	1	6	7	1	7	5	5	5	5	7
47127115	2	2	22	1	NA	1	NA	1	5	3	7	7	6	4	6	5	1	5	2	5	1	1	6	7	5	6	5	3	6	5	6
43859788	2	2	23	2	NA	1	NA	7	6	1	7	6	1	7	7	4	1	3	1	6	1	1	7	7	1	7	7	7	7	7	7
27386248	2	2	22	2	NA	3	NA	1	6	1	7	5	1	5	6	6	1	5	1	6	1	1	7	7	1	6	5	6	6	6	6
23239776	2	2	19	1	NA	3	NA	5	1	1	5	4	5	1	5	2	4	7	2	1	1	1	5	5	1	5	1	4	4	5	4
60719937	2	2	25	1	NA	1	NA	5	4	4	6	7	6	6	6	3	1	4	3	6	1	1	6	7	2	6	7	6	6	6	6
97163822	2	2	21	2	NA	1	NA	3	3	4	7	7	3	6	5	6	1	5	5	5	1	1	7	7	1	5	5	5	6	6	7
84633822	2	2	31	2	NA	3	NA	6	6	1	7	5	6	2	7	6	3	6	4	5	1	5	7	6	6	7	7	6	4	3	7
58658117	2	2	20	1	NA	3	NA	1	3	1	5	5	1	2	4	5	1	4	1	7	1	1	4	6	1	5	4	5	5	7	7
78325263	2	2	21	2	NA	1	NA	4	2	2	7	7	2	5	4	6	1	6	4	6	3	1	7	7	1	4	5	5	6	5	2
55060141	2	2	24	2	NA	1	NA	4	7	4	7	7	7	6	7	6	1	2	1	7	1	1	7	7	1	7	7	6	7	7	7
61803866	2	2	21	1	NA	3	NA	2	4	2	6	6	2	2	4	6	2	6	5	4	2	2	6	6	2	5	2	2	3	2	6
47243228	2	2	29	2	NA	1	NA	1	6	1	7	6	1	3	7	6	1	6	1	5	1	1	7	7	1	5	4	6	5	2	6
40963426	2	2	18	1	NA	1	NA	3	3	6	4	5	2	2	4	7	2	6	2	5	2	2	6	4	2	5	2	5	1	3	5
81829022	2	2	19	4	NA	1	NA	2	1	4	4	5	1	3	4	5	2	5	4	1	3	1	4	4	2	3	2	4	3	1	2
77358833	2	2	22	2	NA	1	NA	4	5	4	6	6	6	2	6	6	4	7	6	6	4	4	6	6	1	6	3	2	1	3	5
21015132	2	4	18	1	NA	3	NA	6	3	3	7	5	1	4	7	7	5	7	5	7	2	1	7	7	6	7	7	5	6	2	7
40825579	2	2	22	2	NA	1	NA	1	6	2	7	5	1	2	7	4	1	5	2	6	1	1	6	6	1	6	5	5	3	3	6
45550854	2	3	19	1	NA	3	NA	4	5	7	6	6	2	2	4	4	2	3	4	6	7	2	7	5	7	5	4	3	5	6	6
70259467	2	2	18	2	NA	3	NA	1	2	7	7	7	1	4	7	7	1	6	4	5	5	1	7	7	1	5	2	2	7	2	6
70428809	2	2	21	2	NA	1	NA	6	6	2	6	6	2	5	6	5	2	5	2	6	2	2	6	6	2	5	6	6	6	6	6
67459342	2	2	27	1	NA	3	NA	3	5	6	5	5	5	6	6	6	2	6	3	6	2	2	4	5	2	5	5	5	5	5	5
16575950	2	2	19	2	NA	1	NA	2	2	4	5	3	1	3	5	6	2	6	5	5	4	1	6	5	1	5	2	2	3	3	6
95182443	2	2	21	1	NA	3	NA	3	7	1	7	7	1	5	7	5	1	1	1	7	1	1	7	7	1	6	7	7	7	7	7
86171515	2	2	22	2	NA	1	NA	1	4	3	7	7	7	2	3	6	4	7	4	7	2	1	7	7	7	7	3	4	7	4	7
62793819	2	2	22	1	NA	3	NA	1	3	4	6	7	2	3	6	6	1	6	1	5	1	1	6	7	1	5	3	2	3	3	6
83660402	2	2	23	1	NA	1	NA	5	2	4	7	7	3	2	5	7	1	5	2	6	2	1	6	7	1	5	5	2	3	2	7
15266770	2	2	18	1	NA	1	NA	1	5	5	4	5	5	6	7	3	5	6	5	5	5	1	6	4	4	5	6	6	7	7	5
20556225	2	2	24	2	NA	1	NA	1	5	1	7	7	1	3	7	7	1	7	1	6	1	1	7	7	1	6	5	4	6	4	6
96370446	2	1	23	2	NA	1	NA	1	2	6	4	4	6	2	6	5	5	6	6	6	4	5	4	4	1	5	2	2	2	2	4
97567464	2	2	21	1	NA	34	NA	4	5	5	6	6	5	5	3	6	3	5	3	5	4	2	6	6	2	3	5	5	6	5	5
22099072	2	2	21	2	NA	1	NA	1	7	4	7	7	1	7	6	7	1	4	1	7	1	1	7	7	1	7	6	7	5	6	7
11211052	2	2	20	1	NA	1	NA	1	4	2	7	7	1	5	6	7	1	5	5	6	1	1	6	7	1	4	4	4	6	4	4
86838906	2	2	26	2	NA	1	NA	7	4	5	3	7	5	5	5	4	1	3	3	1	1	1	3	5	1	2	6	4	5	6	6
60125592	2	2	27	2	NA	1	NA	1	5	4	7	7	1	5	7	6	1	3	4	5	1	7	7	7	7	7	5	5	5	3	7
75287720	2	2	20	2	NA	34	All	4	4	4	3	5	5	1	5	7	1	4	3	1	5	3	6	3	3	4	6	1	5	5	5
70621278	2	2	18	1	NA	1	NA	1	3	3	4	4	1	5	3	6	3	5	6	4	2	1	2	4	1	2	3	2	2	4	2
63433299	2	2	18	1	NA	1	NA	4	3	5	7	7	7	2	5	6	2	5	4	5	2	2	7	7	3	7	1	5	2	5	7
63994026	2	2	24	1	NA	1	NA	1	6	6	4	6	7	6	5	5	5	3	2	6	1	2	5	5	6	4	6	5	5	6	6
62264620	2	2	23	4	Situationship	3	NA	1	7	4	7	1	7	1	7	7	1	7	7	1	4	6	7	7	7	7	7	4	1	7	7
74790724	2	2	23	2	NA	3	NA	4	5	6	6	5	1	5	4	6	1	3	1	5	1	1	5	5	1	3	5	5	5	5	5
83523649	2	2	25	2	NA	1	NA	1	5	1	7	7	6	4	4	7	1	5	1	5	2	1	7	7	1	7	4	7	7	4	5
48546532	2	3	22	2	NA	3	NA	7	3	1	7	7	4	1	4	4	5	4	5	2	7	7	7	7	7	3	4	3	3	4	3
24900962	2	2	20	2	NA	1	NA	2	3	1	5	6	1	5	6	6	1	5	5	6	2	1	6	6	1	6	6	3	5	5	5
60413313	2	2	27	1	NA	1	NA	1	3	6	5	7	5	2	4	7	1	1	6	4	2	1	7	5	1	5	1	2	4	3	4
96668481	2	2	23	1	NA	1	NA	2	5	2	6	2	4	3	6	6	2	6	6	7	2	1	2	6	2	6	5	5	2	3	6
20861352	2	2	23	4	Complicated	3	NA	1	3	7	3	2	7	6	1	7	2	3	2	2	4	6	2	3	2	4	6	5	6	6	6
15817460	2	2	25	2	NA	1	NA	1	6	1	6	6	1	3	6	7	1	7	5	7	1	1	7	6	1	5	2	2	5	4	6
37421513	2	2	22	1	NA	3	NA	1	3	1	6	7	6	3	6	6	1	7	5	3	1	2	7	7	2	6	2	3	3	5	5
81964427	2	2	30	2	NA	1	NA	2	2	4	6	6	5	3	6	6	2	7	3	6	4	1	7	7	1	5	3	5	3	2	6
13648744	2	2	26	2	NA	1	NA	2	5	4	5	5	6	6	7	6	3	4	3	3	2	2	6	6	4	6	5	5	6	5	6
55182689	2	2	25	3	NA	1	NA	6	5	2	5	5	6	6	6	5	1	5	2	3	2	2	6	5	2	5	5	5	5	5	5
41529408	2	2	37	2	NA	1	NA	2	4	4	5	7	6	4	4	5	3	7	2	7	1	4	5	6	2	5	4	4	3	3	4
19467464	2	2	19	1	NA	3	NA	7	5	7	6	6	6	2	2	5	3	5	5	5	5	1	5	6	1	5	3	3	5	5	5
76198312	2	2	22	2	NA	1	NA	4	2	7	7	6	7	2	5	7	2	7	5	5	3	2	7	6	2	5	3	1	3	3	6
69538633	2	2	26	2	NA	1	NA	1	3	1	7	7	1	2	7	7	1	7	5	6	1	1	7	7	1	7	3	1	5	3	5
36948371	2	2	42	1	NA	1	NA	1	5	6	6	7	2	5	6	7	1	2	2	6	1	6	7	6	7	5	6	6	7	5	7
83708139	1	2	35	2	NA	1	NA	1	1	1	7	7	7	3	5	6	1	7	5	6	1	6	7	7	6	6	3	5	3	1	7
49413327	2	2	24	2	NA	1	NA	1	6	2	7	5	1	4	7	7	1	7	2	7	2	1	7	6	1	7	3	5	6	4	5
48325628	2	2	30	2	NA	3	NA	2	5	6	6	6	6	2	2	6	6	6	6	3	2	2	6	6	2	4	5	2	5	1	6
37197912	2	2	19	1	NA	1	NA	4	5	1	6	6	2	6	7	5	1	6	1	6	1	1	7	6	1	7	6	7	6	6	6
41130114	2	2	21	1	NA	1	NA	1	6	1	7	7	1	6	7	6	1	6	1	5	1	1	7	7	1	7	6	6	6	6	7
88418300	2	2	23	2	NA	1	NA	4	7	1	6	7	1	4	7	5	1	2	1	7	1	1	7	7	1	7	7	2	5	5	6
77853882	2	2	20	2	NA	3	NA	2	3	4	5	7	1	6	5	5	2	5	1	3	1	1	6	6	1	6	5	6	6	6	5
26554620	2	2	20	1	NA	3	NA	7	3	1	6	5	2	3	1	6	5	3	6	5	1	1	6	7	1	2	6	2	5	3	2
40363199	2	2	58	2	NA	1	NA	2	2	1	7	7	1	3	6	6	1	5	2	6	2	1	7	7	1	6	4	6	5	3	6
62372453	2	2	24	4	Dating casually	1	NA	1	3	4	6	7	1	7	7	7	1	5	1	7	1	1	7	7	1	7	6	5	7	6	7
27283301	2	2	51	1	NA	1	NA	1	6	1	7	7	1	7	7	2	1	4	1	7	1	1	7	7	1	7	7	7	6	7	7
44607772	2	2	34	2	NA	1	NA	1	5	2	6	6	5	3	6	6	3	7	3	6	1	1	7	7	1	6	4	4	4	2	6
60867534	2	2	29	2	NA	1	NA	2	2	2	4	6	6	2	6	7	5	6	2	6	6	6	6	5	6	5	2	2	2	2	6
15328234	2	2	22	4	NA	1	NA	2	5	4	6	5	2	5	3	5	1	4	2	5	2	2	6	6	2	3	5	6	6	5	5
68105735	2	2	22	1	NA	3	NA	2	3	2	7	6	1	4	5	7	2	7	2	6	2	2	7	7	2	6	2	3	5	4	3
58140890	2	2	26	2	NA	1	NA	5	2	1	5	7	1	6	7	7	1	7	2	6	1	2	7	7	1	6	5	2	3	2	6
73233343	2	3	18	1	NA	3	NA	2	3	2	3	5	5	4	4	5	4	2	6	3	2	2	6	4	2	4	4	4	6	6	4
43771196	2	2	38	3	NA	1	NA	1	3	1	7	6	3	6	7	7	1	6	1	5	1	1	7	7	1	6	3	6	5	5	7
13807838	2	2	18	2	NA	1	NA	7	2	6	7	1	7	1	6	7	1	7	6	6	1	1	7	6	1	6	2	1	1	1	7
36572821	2	2	22	2	NA	1	NA	2	3	6	6	5	6	1	6	7	3	7	4	5	3	1	7	7	2	7	5	1	2	3	4
92494484	2	2	24	1	NA	1	NA	7	5	1	7	7	7	6	7	7	1	6	5	6	1	1	7	7	1	7	6	6	5	5	7
84443658	2	2	21	1	NA	1	NA	2	5	1	6	6	6	5	4	6	3	6	3	5	2	1	7	7	1	6	2	6	6	6	5
35307698	2	2	24	2	NA	1	NA	1	7	2	5	6	6	2	7	6	1	7	1	6	1	2	7	7	6	7	6	6	5	2	7
88572376	2	2	19	1	NA	1	NA	1	3	2	7	1	2	2	5	6	1	3	2	5	1	1	6	6	4	5	5	2	5	5	6
16401032	2	2	31	2	NA	1	NA	1	5	1	7	6	2	5	7	7	1	5	1	7	2	2	7	7	5	7	6	5	5	4	7
62439122	2	2	23	2	NA	1	NA	3	2	1	6	6	5	4	7	5	2	6	1	6	1	1	5	7	3	7	5	4	4	3	3
37882098	2	2	18	2	NA	1	NA	6	5	4	7	7	2	3	5	7	1	5	1	3	4	2	7	6	1	5	3	5	3	4	5
40424456	2	2	29	2	NA	1	NA	4	3	1	6	7	5	1	6	6	1	7	5	5	1	1	7	6	1	6	3	5	3	3	7
28289644	2	2	22	1	NA	3	NA	5	2	6	7	5	5	3	3	5	4	6	7	3	7	6	6	6	6	3	3	3	5	2	3
80569907	2	2	20	1	NA	1	NA	1	7	1	7	7	1	7	7	3	7	7	7	7	1	1	7	7	1	7	7	7	7	7	7
50447628	2	2	40	3	NA	3	NA	7	1	1	1	3	6	2	7	7	1	7	1	1	2	1	4	1	7	5	1	6	2	1	7
44763749	2	2	23	2	NA	1	NA	1	2	2	6	7	6	7	7	5	1	7	3	7	3	7	7	7	7	7	4	5	7	6	7
14406042	2	2	18	1	NA	3	NA	2	3	6	5	5	3	4	5	6	6	5	5	2	1	2	5	6	2	5	3	2	6	3	5
57307328	2	2	25	2	NA	1	NA	7	5	1	7	7	2	4	5	3	4	3	2	6	1	2	7	7	1	6	5	5	6	6	5
83968078	2	2	22	2	NA	1	NA	2	3	1	5	7	5	3	4	6	5	6	6	3	2	1	7	6	2	6	5	2	5	5	2
79394371	2	2	18	2	NA	1	NA	2	4	2	6	6	2	3	4	6	2	7	5	5	2	5	7	7	2	6	3	4	3	5	5
65955755	2	2	23	2	NA	3	NA	4	6	7	6	6	6	5	3	7	1	2	2	5	1	1	5	6	2	5	7	6	6	6	7
42268825	2	2	23	1	NA	3	NA	6	2	6	6	6	6	2	6	6	6	6	6	6	6	6	5	6	6	2	2	2	2	2	6
95611896	2	2	22	2	NA	1	NA	1	2	1	7	7	1	5	5	7	1	6	5	7	1	1	7	7	1	7	2	5	5	3	5
25317951	2	2	20	1	NA	1	NA	1	4	1	3	7	6	5	5	6	4	7	5	4	1	1	5	5	1	7	4	4	3	5	4
91805406	2	2	25	1	NA	3	NA	7	3	5	5	2	6	3	5	6	2	6	6	6	5	6	6	5	4	5	3	3	2	2	5
55813969	2	2	21	2	NA	3	NA	2	6	2	7	7	1	4	7	6	2	2	2	7	1	2	7	6	2	7	6	3	5	5	7
48034299	2	2	44	2	NA	1	NA	1	3	1	7	7	1	6	5	7	1	7	2	5	1	1	7	6	1	5	3	5	6	3	7
33954256	2	2	22	1	NA	3	NA	6	5	2	5	5	6	5	2	4	4	5	4	2	2	1	5	4	2	3	5	5	5	4	4
79895882	2	2	21	2	NA	1	NA	6	7	7	6	7	2	2	2	5	1	7	6	7	4	1	7	4	1	7	3	1	2	1	7
76101145	2	2	22	1	NA	1	NA	6	6	3	6	7	3	6	6	6	1	7	2	6	7	1	7	7	1	6	6	5	3	5	5
29171370	2	2	23	3	NA	1	NA	7	2	4	7	7	2	6	2	7	4	7	4	6	4	2	7	6	4	2	2	6	6	4	4
68897342	2	2	22	2	NA	1	NA	4	6	4	7	7	2	6	7	5	1	5	1	7	1	1	7	7	1	7	7	5	5	5	7
56854874	2	2	23	2	NA	1	NA	1	2	1	7	6	1	4	6	5	1	6	1	3	1	1	7	7	1	5	5	5	5	3	7
20091641	2	2	29	2	NA	1	NA	2	2	1	7	7	6	2	7	3	1	6	1	7	1	1	7	7	2	7	2	2	5	2	6
76478242	2	2	25	1	NA	1	NA	1	6	2	7	6	1	5	6	6	1	6	4	6	1	1	6	6	1	6	6	5	5	6	6
51444640	2	2	22	2	NA	3	NA	2	6	1	5	6	6	5	5	5	2	4	3	5	5	2	7	6	2	5	6	6	5	6	5
51507877	2	2	26	2	NA	1	NA	3	6	4	7	6	7	5	7	7	2	5	3	7	1	7	7	7	7	5	6	7	7	3	7
42676346	2	2	20	2	NA	1	NA	5	2	2	7	7	4	1	5	7	2	7	3	3	2	2	7	7	2	4	2	5	2	1	5
10804914	2	2	22	1	NA	3	NA	7	3	7	5	6	7	5	7	6	4	6	4	5	6	1	6	6	1	6	5	5	5	3	7
52951556	2	2	22	2	NA	1	NA	2	6	2	6	6	6	6	6	6	2	5	2	5	2	2	6	7	2	6	5	5	5	6	6
12390000	2	2	19	2	NA	1	NA	4	5	1	6	6	4	3	5	7	1	6	1	5	1	1	7	6	1	6	5	3	5	3	6
10446470	2	2	25	2	NA	1	NA	2	5	2	7	7	2	5	6	5	2	3	3	5	2	3	7	7	2	5	6	5	6	6	7
62539299	2	2	22	2	NA	1	NA	4	5	4	5	6	1	4	6	5	1	2	2	6	1	1	6	5	1	3	5	2	3	5	5
10292756	2	2	33	1	NA	1	NA	1	2	2	7	7	6	5	5	6	1	3	5	6	2	1	6	7	2	5	5	2	5	2	7
64376359	2	2	21	2	NA	1	NA	1	5	4	7	7	2	3	6	6	1	7	2	6	1	1	7	7	1	6	2	2	6	5	6
73286184	2	2	27	1	NA	1	NA	2	3	4	3	1	6	6	5	5	5	6	5	5	1	6	2	3	4	4	5	5	2	3	3
32985164	2	2	26	2	NA	1	NA	1	6	1	6	5	1	5	7	5	1	4	1	7	1	1	6	7	1	7	6	7	5	6	7
73476117	2	2	21	2	NA	1	NA	1	3	6	7	7	3	2	7	6	3	5	6	7	1	1	7	6	1	7	6	3	6	3	7
58289119	2	2	19	2	NA	1	NA	1	3	2	7	7	1	5	6	7	1	7	1	5	1	1	7	7	1	6	1	2	5	5	5
49868541	2	2	26	2	NA	1	NA	7	6	2	6	6	2	5	6	3	2	2	2	6	2	2	6	7	2	6	6	6	6	6	6
34062312	2	2	22	2	NA	1	NA	1	5	6	6	6	1	5	5	7	1	6	2	5	2	1	6	6	1	5	5	3	5	3	6
30747580	2	3	19	1	NA	3	NA	2	3	2	5	5	2	4	5	5	2	5	4	4	2	2	5	5	2	5	3	2	5	5	5
84080821	2	2	28	2	NA	1	NA	4	6	4	7	7	6	5	7	7	1	7	4	6	1	1	7	7	1	7	7	6	6	6	7
41478249	2	2	21	2	NA	3	NA	3	3	5	3	5	5	3	1	6	5	7	5	1	1	1	5	5	1	3	3	1	3	2	5
84799966	2	2	21	2	NA	3	NA	6	3	4	6	6	6	1	6	5	4	6	4	4	6	5	6	6	5	6	2	3	4	5	6
51108883	2	2	23	2	NA	1	NA	4	6	6	6	6	4	5	5	4	2	4	5	5	4	1	7	6	1	5	5	5	6	5	5
87360577	2	2	23	1	NA	1	NA	1	2	1	7	7	1	5	6	6	1	6	2	6	2	1	7	7	1	6	2	6	3	2	6
23721556	2	2	22	2	NA	1	NA	2	2	4	6	6	2	3	6	6	2	6	2	6	2	2	6	6	2	5	2	4	5	5	6
77553858	2	2	21	2	NA	1	NA	4	5	1	7	7	5	5	6	6	1	5	5	6	1	1	7	7	1	6	5	5	6	6	6
55617868	2	2	22	2	NA	1	NA	1	3	1	5	5	1	3	7	7	1	7	1	7	1	1	7	5	1	7	7	3	5	3	7
70681608	2	2	34	2	NA	1	NA	2	4	6	6	3	7	2	6	5	6	6	6	3	6	6	6	6	7	4	6	4	5	4	6
13101664	2	2	23	2	NA	1	NA	1	3	1	5	6	1	4	7	5	1	5	1	5	1	1	6	7	1	7	3	6	2	6	6
55306940	2	2	23	2	NA	1	NA	5	5	2	6	6	5	6	6	2	1	5	2	6	1	1	7	6	1	6	6	6	3	5	6
21721108	2	2	20	2	NA	3	NA	4	6	6	7	7	4	6	6	6	1	3	3	6	1	4	7	7	1	6	6	5	5	5	6
13838245	2	2	19	1	NA	1	NA	4	3	1	7	7	1	5	7	7	1	7	2	6	1	1	6	7	1	5	6	1	7	6	7
44183895	2	2	23	2	NA	1	NA	5	3	2	6	6	5	3	6	6	2	5	2	6	2	2	6	5	2	6	3	6	5	3	6
79478762	2	2	22	2	NA	3	NA	4	5	4	2	5	1	2	2	7	1	3	3	3	1	1	5	5	1	3	6	2	5	5	5
16814274	2	2	27	1	NA	1	NA	2	6	2	6	6	2	5	6	6	2	5	2	6	2	2	6	6	5	6	2	6	5	5	6
42826191	2	2	20	1	NA	1	NA	6	6	5	6	6	2	6	5	6	2	3	5	5	3	3	5	3	2	5	5	5	5	5	5
54102956	2	2	23	2	NA	1	NA	1	2	4	5	7	3	2	6	5	1	7	3	5	1	1	6	6	1	6	5	3	2	2	6
76403804	2	2	22	2	NA	3	NA	1	3	2	7	6	1	1	7	7	1	6	1	6	1	1	7	7	1	6	5	5	5	5	6
75651464	2	2	24	2	NA	3	NA	1	6	1	5	7	1	4	7	5	1	5	1	6	1	1	7	5	1	6	6	7	6	2	7
62921402	2	2	28	2	NA	1	NA	2	4	6	7	7	2	6	2	6	2	2	2	6	2	2	7	7	2	4	4	4	6	6	7
36582597	2	2	20	2	NA	3	NA	1	4	1	6	7	1	5	5	7	1	6	1	6	1	1	7	6	1	5	4	2	5	2	7
36599641	2	2	22	2	NA	1	NA	2	2	5	3	6	7	4	3	6	6	6	6	6	4	2	6	6	6	5	1	2	2	4	1
82379001	2	2	23	2	NA	3	NA	4	2	2	7	5	6	5	6	4	4	6	4	5	2	4	5	6	2	5	5	5	3	4	6
84408450	2	2	23	2	NA	1	NA	2	4	4	6	6	6	2	6	4	2	6	5	6	1	2	6	6	2	6	4	5	6	3	6
35920632	2	2	42	1	NA	1	NA	1	5	4	7	7	1	7	6	4	1	3	1	5	4	1	7	7	1	6	5	7	7	4	7
55354339	2	2	20	2	NA	1	NA	1	6	1	6	7	1	7	6	5	1	4	1	7	1	1	7	7	1	7	5	7	7	6	6
38329562	2	2	20	2	NA	3	NA	6	1	5	5	1	6	6	7	7	1	7	7	4	1	1	7	5	1	6	1	1	2	6	6
25047736	2	2	23	2	NA	1	NA	2	5	2	6	6	6	5	6	5	3	5	4	6	2	2	6	6	2	6	5	5	5	5	5
35938058	2	2	30	1	NA	1	NA	1	5	1	6	6	1	5	6	5	2	5	1	6	1	1	6	5	1	6	5	6	5	5	6
83141993	2	2	26	2	NA	3	NA	1	6	1	7	6	1	6	7	2	1	2	2	6	1	1	7	7	1	5	7	6	6	6	7
17854528	2	2	25	NA	NA	1	NA	1	4	1	7	1	1	5	7	5	1	6	1	7	4	1	7	6	1	7	3	5	3	5	5
22163333	2	2	25	2	NA	1	NA	1	3	2	5	6	1	1	6	7	1	7	7	5	6	1	6	3	1	6	2	1	2	2	4
33423614	2	2	26	2	NA	1	NA	2	6	2	6	6	2	6	6	2	2	2	2	6	1	2	6	6	2	6	6	6	6	6	6
37727093	2	2	22	2	NA	3	NA	4	5	4	6	6	7	2	5	2	2	6	2	5	1	6	6	6	6	4	5	6	6	3	6
96801685	2	2	19	2	NA	3	NA	2	2	1	2	7	1	5	5	5	1	5	1	4	1	1	2	5	1	5	2	5	2	2	3
18190330	2	2	21	2	NA	1	NA	5	3	1	7	7	2	5	6	7	1	7	4	6	1	6	7	7	1	6	7	5	4	6	7
28755894	2	2	26	1	NA	1	NA	1	7	4	7	5	1	7	7	7	1	1	1	7	4	1	7	7	1	7	7	7	7	7	7
30145641	2	2	19	1	NA	1	NA	1	7	7	7	7	1	7	6	6	1	1	1	3	2	1	7	7	1	6	7	7	7	6	7
89021099	2	2	23	2	NA	1	NA	6	2	1	7	6	2	3	6	5	1	5	5	7	2	1	5	7	1	7	7	2	1	2	6
35180258	2	2	19	2	NA	1	NA	1	6	4	6	7	1	4	5	6	4	3	1	6	1	1	7	7	1	6	5	2	6	6	6
61515920	2	2	25	2	NA	1	NA	1	5	1	5	6	1	3	6	5	1	6	1	5	1	1	6	6	1	6	5	5	5	5	6
16769517	2	2	23	1	NA	3	NA	5	5	4	5	6	3	2	6	6	2	5	2	5	6	2	6	5	7	6	5	6	3	2	5
85595070	2	2	25	2	NA	3	NA	2	3	6	6	7	6	6	6	6	2	6	5	3	2	6	6	6	7	5	5	5	5	3	6
24266639	2	2	23	2	NA	1	NA	2	6	6	6	6	5	6	3	6	2	5	2	6	2	1	7	6	2	5	3	6	3	6	6
78295918	2	2	24	1	NA	1	NA	2	6	1	6	7	6	6	6	7	1	6	1	6	2	1	7	6	2	6	4	6	3	5	5
84544206	2	2	21	2	NA	3	NA	7	5	6	6	3	4	2	6	6	5	6	3	5	4	2	7	6	5	6	5	5	2	2	6
63143675	2	2	29	1	NA	1	NA	1	5	2	6	3	4	3	7	2	1	5	7	7	1	2	6	6	1	7	5	3	4	2	7
92138506	2	3	18	1	NA	1	NA	7	6	4	7	6	1	2	5	7	1	4	1	3	4	1	7	7	1	6	7	7	6	6	7
75145681	2	2	28	2	NA	13	NA	2	6	2	7	5	2	6	7	6	2	3	3	6	3	1	7	6	1	7	7	5	7	6	6
33034144	2	2	20	2	NA	1	NA	1	6	1	7	7	7	7	6	4	1	4	1	7	1	1	7	7	1	5	5	4	7	5	7
37011463	2	2	20	1	NA	1	NA	1	6	1	6	7	1	6	5	5	2	5	1	7	2	1	5	6	2	5	6	6	6	6	3
16380951	2	2	41	3	NA	1	NA	1	5	1	7	6	1	6	5	6	1	2	1	6	1	1	7	7	1	6	6	5	5	5	7
46589684	2	3	19	1	NA	3	NA	4	5	5	2	3	3	5	3	5	2	5	3	3	3	2	5	5	2	5	5	3	5	5	6
12495130	2	3	18	1	NA	4	NA	4	7	4	7	5	6	6	5	7	4	7	3	2	4	4	1	7	4	5	6	4	6	6	6
55490094	2	2	23	2	NA	3	NA	1	4	1	7	6	1	1	7	7	1	7	1	6	5	1	7	7	1	6	5	4	4	6	7
62844028	2	2	26	2	NA	3	NA	6	5	6	6	5	7	5	7	6	2	6	3	7	6	6	7	6	2	7	6	5	5	6	6
15155844	2	2	21	1	NA	1	NA	3	5	6	7	6	5	3	5	6	1	3	1	6	1	1	6	7	1	5	3	3	7	6	3
83671144	2	2	20	1	NA	1	NA	2	5	2	5	5	3	5	6	7	2	5	3	6	4	4	6	5	2	6	5	3	4	5	5
67713135	2	2	23	1	NA	1	NA	1	6	4	7	7	2	5	6	7	1	5	3	4	1	1	7	7	1	6	6	7	6	6	5
97734206	2	2	20	2	NA	3	NA	6	3	1	7	7	5	3	3	7	3	5	5	2	1	2	7	7	1	2	5	3	3	5	6
34085972	2	2	26	2	NA	3	NA	1	4	1	6	7	6	6	6	5	1	6	1	5	5	1	7	6	1	5	5	6	6	6	6
73921704	2	2	21	1	NA	1	NA	1	5	3	7	7	1	5	6	5	1	6	3	5	1	1	7	7	1	5	5	4	5	5	7
27411581	2	2	21	1	NA	1	NA	3	6	1	5	6	3	6	5	5	1	3	2	7	4	1	5	6	1	6	6	5	6	6	4
12318326	2	2	18	2	NA	1	NA	6	5	4	7	5	6	2	7	7	5	7	3	6	2	4	7	6	2	6	3	6	6	5	6
77904175	2	2	22	2	NA	3	NA	1	5	4	6	7	2	5	5	7	6	7	5	5	2	1	6	6	2	6	6	5	5	3	5
31610848	2	2	20	1	NA	1	NA	1	5	4	7	7	6	4	5	7	2	6	3	7	1	1	7	7	1	5	4	3	6	5	6
33038433	2	2	22	1	NA	1	NA	1	5	1	7	7	1	7	5	4	1	2	1	5	1	1	7	7	1	5	6	6	6	5	5
14594188	2	2	28	1	NA	1	NA	6	4	6	6	6	2	6	6	6	4	6	4	6	2	2	6	6	2	6	4	3	6	6	7
81389940	2	2	26	1	NA	1	NA	5	3	4	6	6	2	5	5	7	4	7	6	5	3	4	5	6	2	6	2	3	5	1	5
36070173	2	2	20	1	NA	1	NA	1	5	1	5	5	5	6	6	2	5	2	5	3	1	1	3	5	1	5	6	6	2	6	5
63401893	2	2	19	1	NA	1	NA	4	3	4	3	6	1	5	5	6	2	4	2	3	4	1	4	3	1	3	3	5	2	2	5
81255697	2	2	21	2	NA	3	NA	6	6	2	6	6	2	6	6	6	3	2	2	4	2	2	6	6	2	6	5	3	6	2	5
35196935	2	2	25	2	NA	1	NA	6	3	4	7	7	2	3	6	7	1	6	3	6	1	1	7	7	1	3	5	6	3	3	7
91948442	2	2	19	1	NA	1	NA	7	2	1	1	1	7	3	3	6	5	7	5	5	1	7	5	2	7	4	4	5	2	2	5
63588724	2	2	22	1	NA	1	NA	7	5	1	7	7	6	6	1	5	3	3	5	7	1	1	7	7	1	7	6	6	7	4	7
87568447	2	2	25	2	NA	1	NA	1	3	1	6	7	2	1	4	7	1	6	2	6	1	1	6	5	1	5	2	1	5	2	6
48284604	2	2	21	2	NA	1	NA	1	2	6	6	6	6	2	2	6	2	6	6	4	6	6	6	5	2	5	4	2	2	2	4
94388322	2	2	20	1	NA	1	NA	4	3	4	6	5	2	4	5	5	2	5	5	5	4	2	6	6	1	5	5	5	5	5	6
88111552	2	2	27	2	NA	1	NA	4	5	6	6	6	2	5	5	6	3	5	5	6	2	4	5	6	1	4	3	5	5	5	6
76441133	2	2	22	2	NA	1	NA	1	3	1	6	6	2	5	6	7	1	6	1	3	1	1	6	7	1	6	3	5	3	4	6
31619167	2	2	36	3	NA	1	NA	1	2	1	7	6	1	2	7	7	1	6	1	6	1	1	7	7	1	6	2	2	6	1	6
26397460	2	2	26	2	NA	1	NA	2	5	1	6	7	3	5	6	5	2	5	1	6	1	2	7	7	1	6	6	6	3	6	7
93899463	2	2	22	2	NA	1	NA	6	2	1	5	5	7	1	6	6	1	7	7	3	1	5	5	5	6	5	3	4	3	1	5
21986489	2	2	22	1	NA	3	NA	2	6	2	6	6	6	6	6	5	2	2	2	7	1	2	6	6	2	6	6	6	6	6	5
64444979	2	2	21	2	NA	1	NA	1	3	5	5	6	6	3	3	6	5	6	6	3	7	2	6	5	5	5	3	2	3	3	3
48358465	2	2	25	2	NA	1	NA	1	3	1	5	6	2	5	6	7	1	6	2	6	2	1	7	7	1	5	3	6	3	3	6
99080750	2	2	26	3	NA	1	NA	1	2	4	7	7	1	3	2	6	1	5	2	6	2	1	7	7	1	3	3	6	6	4	7
70275807	2	2	21	2	NA	1	NA	2	3	1	6	7	1	2	5	7	1	6	2	5	1	1	6	5	1	5	3	3	5	3	6
91001250	2	2	20	2	NA	1	NA	1	5	4	6	7	1	6	5	6	1	5	4	6	1	1	7	6	1	6	6	4	4	6	6
88189027	2	2	20	1	NA	1	NA	3	4	6	4	5	3	4	5	6	2	4	5	5	2	3	6	5	2	5	4	4	5	5	5
42115528	2	2	26	2	NA	1	NA	1	6	2	7	7	1	2	6	6	1	4	2	6	1	1	7	7	1	4	5	2	6	6	5
80534485	2	2	22	4	No labels	1	NA	6	3	4	5	6	1	2	2	6	2	6	2	3	2	2	6	6	1	2	1	3	2	2	5
45101019	2	2	22	2	NA	3	NA	7	2	6	6	2	5	6	6	7	2	7	2	2	6	6	7	6	2	6	2	5	1	5	6
45643858	2	2	18	2	NA	14	I’m okay with whatever	5	6	4	6	6	5	3	6	4	5	3	5	6	1	5	7	6	1	6	6	3	6	7	4
14826154	2	2	20	2	NA	1	NA	1	5	5	7	7	5	2	6	6	1	5	2	5	1	1	7	7	6	5	3	5	5	5	6
20691475	2	2	22	2	NA	3	NA	5	3	4	6	7	1	5	6	7	1	7	5	3	1	1	7	6	1	5	4	1	6	2	4
28697904	2	2	24	2	NA	1	NA	1	3	1	6	6	1	4	5	6	1	4	1	6	1	1	6	6	1	6	6	4	5	6	6
90515622	2	2	22	1	NA	13	NA	7	1	6	3	5	6	2	5	7	4	7	6	2	4	1	6	5	1	1	1	1	1	6	1
63988505	2	2	20	2	NA	3	NA	4	2	4	6	6	1	2	6	7	1	7	2	5	7	5	7	6	2	6	2	4	3	5	7
33696534	2	2	26	2	NA	3	NA	2	2	4	5	5	3	5	4	5	2	5	2	5	2	2	7	6	1	5	2	3	3	5	6
60000990	2	2	21	1	NA	1	NA	4	5	6	5	5	3	4	5	5	2	5	2	3	2	1	6	4	2	6	5	5	3	4	6
51579611	2	2	25	2	NA	1	NA	1	7	7	7	7	6	7	5	5	1	5	5	7	1	1	7	7	1	7	3	7	7	7	7
70281534	2	2	32	2	NA	3	NA	1	5	1	7	7	1	6	5	6	1	4	6	5	1	2	7	7	1	3	6	2	6	6	7
53641588	2	2	26	2	NA	1	NA	1	3	4	6	5	1	3	6	6	2	6	3	3	4	1	6	6	1	5	5	5	5	2	7
64700303	2	2	19	1	NA	1	NA	1	6	1	6	6	1	6	4	7	1	2	1	6	1	1	5	6	1	6	6	4	6	6	6
10999524	2	2	24	2	NA	1	NA	1	5	5	7	5	4	5	5	7	1	7	1	6	2	1	6	5	1	5	6	6	5	3	6
41968863	2	2	25	1	NA	2	NA	1	6	1	7	7	1	2	7	7	1	6	4	7	1	1	5	6	1	7	6	2	3	2	7
88994110	2	2	20	1	NA	1	NA	2	5	6	6	6	5	5	5	6	2	6	5	6	2	2	6	6	2	6	5	5	6	5	7
79131220	2	2	22	2	NA	3	NA	2	5	4	6	6	5	5	6	5	2	5	3	5	2	2	6	6	2	5	5	5	5	5	5
62447540	2	2	51	3	NA	1	NA	1	5	6	5	5	1	5	3	6	1	7	2	6	1	1	6	3	1	1	6	2	5	3	7
35886751	2	2	30	3	NA	1	NA	2	3	5	7	6	5	6	6	6	1	5	2	3	2	2	7	7	2	6	6	6	5	6	6
33911902	2	2	20	2	NA	1	NA	1	1	4	7	7	7	1	7	7	1	7	4	6	1	4	7	7	2	6	3	1	2	1	4
32425322	2	2	31	3	NA	1	NA	2	3	5	5	5	6	3	5	7	1	7	1	5	1	1	5	5	1	5	5	3	2	2	6
67590883	2	2	49	3	NA	1	NA	1	2	1	3	6	1	6	7	7	1	5	1	6	2	1	7	5	1	5	5	7	5	6	6
43587656	2	2	21	2	NA	1	NA	2	3	4	7	7	5	3	5	5	1	5	1	2	1	1	5	7	1	5	2	7	3	2	5
41661295	2	2	22	1	NA	1	NA	1	3	1	7	6	2	5	6	6	1	7	1	6	1	1	7	7	1	6	5	5	5	5	7
46459263	2	2	36	2	NA	1	NA	7	2	6	2	2	6	5	4	6	6	6	6	6	4	6	2	2	6	6	2	3	4	5	6
51446465	2	2	18	1	NA	1	NA	1	3	1	6	7	1	6	4	7	1	6	2	6	1	1	7	6	1	4	5	4	5	6	4
71972350	2	2	18	1	NA	3	NA	2	3	2	5	6	2	2	7	7	2	7	5	6	2	3	6	4	2	6	5	2	3	3	3
26478788	2	2	28	2	NA	1	NA	1	5	2	6	7	1	6	7	5	1	4	1	5	2	1	6	7	1	6	7	5	5	6	6
37830212	2	2	21	2	NA	1	NA	1	5	1	6	6	1	3	4	6	1	5	1	4	1	1	6	5	1	5	3	3	4	2	5
36490760	2	2	37	3	NA	1	NA	1	6	4	7	7	5	4	7	4	1	1	1	5	1	2	7	7	5	7	3	7	6	4	5
84070326	2	2	23	1	NA	1	NA	1	5	1	7	3	1	6	5	6	1	5	1	7	1	1	7	6	1	5	5	6	5	5	5
75250880	2	2	23	2	NA	1	NA	2	6	2	5	7	2	3	6	5	1	5	2	6	1	1	6	6	2	6	6	2	3	2	6
58182389	2	2	25	2	NA	3	NA	2	3	3	6	6	6	5	1	6	2	3	3	5	4	2	6	6	2	2	5	3	5	4	6
80975892	2	2	21	1	NA	3	NA	5	5	1	5	7	7	4	5	6	4	6	3	5	1	2	7	6	1	4	5	5	5	4	5
10269825	2	2	22	2	NA	1	NA	4	5	4	7	6	1	7	6	7	1	7	7	5	4	1	7	7	1	6	5	7	7	7	7
58157107	2	2	33	3	NA	3	NA	7	5	1	7	7	7	6	3	7	1	5	2	5	7	1	7	7	2	5	5	7	7	5	6
80058495	2	2	26	2	NA	1	NA	1	6	4	7	7	6	4	7	5	1	2	1	6	4	1	7	7	1	2	6	5	6	6	6
38673237	2	2	24	1	NA	1	NA	1	6	7	6	7	1	6	7	7	1	5	1	6	1	1	6	6	1	7	2	5	3	6	7
60975814	2	2	22	2	NA	1	NA	2	2	4	6	6	6	2	5	6	1	7	4	4	2	1	4	6	2	5	2	2	5	3	5
26893114	2	2	20	2	NA	1	NA	2	1	1	5	5	3	5	6	6	6	7	2	6	2	3	6	6	1	4	1	3	5	3	5
24638307	2	2	20	1	NA	1	NA	6	3	4	2	7	1	5	3	7	1	3	1	7	1	1	7	5	1	5	5	6	7	5	5
38015884	2	2	20	2	NA	1	NA	4	5	2	7	6	6	6	7	5	1	5	2	6	2	6	7	7	2	7	5	6	6	6	7
32999195	2	2	23	2	NA	3	NA	6	5	5	6	6	3	3	6	5	2	7	6	5	2	1	5	6	1	5	3	2	5	5	5
71868955	2	2	21	1	NA	1	NA	1	3	1	6	7	5	3	5	7	1	4	2	5	1	1	7	6	1	5	4	3	6	5	4
18823883	2	2	19	1	NA	1	NA	6	5	2	6	6	6	6	4	7	2	6	5	5	2	2	5	6	2	6	3	4	6	5	5
66299619	2	2	29	1	NA	1	NA	6	4	4	7	6	4	5	6	6	1	5	3	6	3	1	6	6	2	6	5	5	4	3	7
84942886	2	2	26	2	NA	3	NA	1	5	4	7	7	6	5	7	5	1	5	5	3	1	1	7	7	1	6	5	5	6	3	6
28358920	2	2	24	2	NA	1	NA	5	3	6	6	5	6	3	5	5	4	6	4	7	6	3	7	5	2	6	2	5	3	3	6
52349954	2	2	53	3	NA	1	NA	1	5	1	6	5	3	4	6	7	1	5	2	5	2	1	7	6	1	6	4	4	3	4	7
70668074	2	2	40	2	NA	1	NA	1	6	2	6	7	1	6	6	2	1	4	2	6	1	1	7	6	1	7	6	6	6	6	7
81129199	2	2	42	3	NA	1	NA	1	5	4	5	2	1	5	7	5	3	5	4	7	1	1	7	6	2	6	3	4	3	3	7
82826205	2	2	57	3	NA	1	NA	1	5	4	7	6	1	2	7	6	1	5	1	7	1	1	7	7	1	7	4	5	6	7	7
73752047	2	2	21	2	NA	1	NA	5	3	2	5	6	5	3	3	6	2	6	4	5	2	5	6	6	7	5	5	2	5	6	5
33053252	2	2	41	3	NA	1	NA	1	7	4	7	7	1	1	7	7	1	7	1	7	1	1	7	7	1	7	2	3	1	1	7
40403898	2	2	74	4	Separated	1	NA	1	7	1	6	7	1	7	6	1	1	1	1	7	1	1	7	6	1	6	7	6	7	6	6
86868140	2	2	21	2	NA	1	NA	1	5	6	6	6	5	3	6	7	1	6	1	5	1	1	7	6	1	6	5	3	5	1	6
55459627	2	2	49	2	NA	1	NA	1	1	4	7	7	4	3	4	7	7	7	6	5	1	1	7	7	1	2	5	7	6	6	7
84463940	2	2	55	3	NA	1	NA	1	6	1	7	6	5	4	6	6	1	4	6	6	1	1	7	7	1	6	6	6	6	7	6
50552983	2	2	51	1	NA	1	NA	1	5	2	6	6	6	2	5	6	2	2	5	6	2	1	6	6	2	6	5	2	3	6	6
19025011	2	2	54	3	NA	1	NA	1	3	2	7	7	5	5	7	5	1	5	2	6	2	1	7	7	1	7	6	5	6	5	6
87524197	2	2	46	1	NA	2	NA	2	1	1	5	5	2	2	5	7	1	6	1	5	2	1	6	5	1	5	3	1	3	2	6
85148285	2	2	21	1	NA	3	NA	1	4	3	5	6	1	6	4	4	2	4	3	5	1	1	6	6	1	5	6	6	6	5	4
32650456	2	2	51	2	NA	3	NA	6	5	5	6	7	6	6	6	5	2	2	5	5	2	4	7	7	2	7	3	5	6	6	7
39221224	2	2	41	3	NA	1	NA	1	2	4	7	7	1	5	7	6	1	7	1	7	1	1	7	7	1	7	5	6	7	6	7
65185340	2	2	52	3	NA	1	NA	1	7	7	6	3	1	4	7	4	1	2	2	5	1	1	6	6	1	6	6	6	6	5	7
70034412	2	2	52	1	NA	1	NA	1	5	7	6	2	5	4	6	6	1	6	5	5	1	1	6	6	1	6	2	5	6	6	7
84085332	2	2	25	2	NA	1	NA	2	3	2	7	5	5	3	5	7	1	6	5	6	7	1	7	7	1	5	5	3	5	3	4
91877132	2	2	51	3	NA	1	NA	4	5	2	6	1	1	6	6	2	1	2	1	4	1	1	6	6	1	4	2	6	6	3	3
98950704	2	2	52	4	Divorced	1	NA	1	4	1	6	4	5	5	6	6	2	4	2	6	1	1	6	6	2	6	3	5	6	6	6
99094684	2	2	27	3	NA	1	NA	1	5	4	7	6	1	4	5	4	1	4	1	5	1	1	7	7	1	5	4	5	7	6	6
74647665	2	2	52	3	NA	1	NA	1	5	1	7	6	1	6	6	6	1	6	2	7	1	1	7	7	2	6	6	6	5	6	7
33035478	2	2	52	3	NA	1	NA	1	5	7	7	7	1	1	5	5	1	5	4	6	6	1	7	7	1	5	7	5	7	3	7
87917630	2	2	53	3	NA	1	NA	1	6	1	7	7	1	6	6	3	1	2	1	7	1	1	7	7	1	6	6	7	6	6	6
33499383	2	2	20	1	NA	3	NA	2	4	4	1	1	1	1	3	5	6	6	5	7	4	5	3	1	1	5	2	1	2	6	2
74264966	2	2	22	2	NA	1	NA	4	2	4	6	2	6	2	5	6	3	5	6	6	5	5	5	5	1	5	3	1	3	2	5
33058452	2	2	52	2	NA	1	NA	2	3	2	7	5	5	5	5	7	2	7	2	6	4	2	6	7	1	6	5	5	3	3	7
83787682	2	2	24	2	NA	1	NA	1	5	7	3	6	6	4	6	6	1	6	3	7	6	1	6	6	1	6	5	6	5	5	6
79489961	2	2	25	2	NA	1	NA	2	6	4	5	2	1	6	6	6	2	2	3	5	2	2	6	2	1	6	7	6	6	6	6
39121084	2	2	24	3	NA	1	NA	1	6	4	5	6	1	6	7	6	2	5	2	5	4	1	7	6	1	6	6	6	5	6	6
25034644	2	2	22	2	NA	1	NA	1	6	1	6	6	6	5	6	5	2	2	3	5	1	1	5	6	6	6	6	5	6	5	6
93726916	2	2	22	2	NA	1	NA	4	4	4	6	7	2	6	5	5	1	3	4	5	2	1	6	6	1	4	5	5	5	5	6
91467277	2	2	18	1	NA	1	NA	4	5	2	5	6	2	4	5	7	3	4	2	4	4	4	6	5	1	5	6	4	5	5	5
16822882	2	2	20	2	NA	1	NA	1	6	1	7	7	1	6	7	6	1	4	1	6	1	1	7	7	1	6	6	6	5	6	7
70669668	2	2	22	2	NA	123	NA	7	2	3	6	7	7	6	5	7	6	7	7	6	4	1	7	6	1	5	1	2	1	5	5
82028605	2	2	21	2	NA	1	NA	7	3	6	2	5	1	1	5	7	1	7	5	6	1	1	5	2	1	5	5	3	2	1	6
23363818	2	2	49	3	NA	1	NA	1	5	7	7	6	1	4	7	6	1	4	1	7	6	5	7	7	1	7	5	6	6	7	6
50530843	2	2	25	2	NA	1	NA	3	5	4	7	7	6	2	6	5	3	7	3	5	5	5	7	7	1	6	3	5	5	5	7
49528699	2	2	21	2	NA	1	NA	4	4	5	7	7	2	5	5	7	1	6	4	5	4	1	7	7	2	5	5	7	7	3	7
70809784	2	2	50	3	NA	1	NA	1	3	1	7	7	6	4	7	6	1	6	1	7	1	1	7	7	1	5	2	3	3	6	7
62125148	2	2	30	2	NA	1	NA	1	6	4	7	7	2	5	5	7	1	5	1	6	2	1	7	7	1	5	2	5	6	7	7
85890005	2	2	24	2	NA	1	NA	1	3	4	5	5	4	2	5	7	1	5	5	4	1	1	6	4	1	4	4	5	7	2	4
83086324	2	2	26	4	Dating	1	NA	1	7	1	7	7	1	7	7	2	1	1	1	3	1	1	6	7	1	7	7	7	5	7	7
72726359	2	2	21	2	NA	2	NA	2	6	4	6	6	6	1	2	3	4	2	4	6	2	6	7	7	6	5	4	6	6	6	5
21386634	2	2	25	2	NA	4	I am attracted to all sex and genders (which are not the same thing) and I identify as bisexual	2	3	1	6	7	7	6	5	5	5	2	4	2	2	1	7	7	6	5	7	6	6	6	5
39474209	2	2	20	1	NA	3	NA	4	1	1	7	5	2	7	4	7	1	7	1	3	3	1	7	6	1	5	2	2	3	5	6
67461055	2	2	21	2	NA	1	NA	5	5	2	6	5	6	5	6	6	2	2	5	6	2	6	6	5	2	6	5	5	5	5	5
60652443	2	2	20	3	NA	3	NA	1	6	6	6	7	6	5	6	6	1	6	2	6	2	1	6	6	1	6	6	6	6	3	6
21769161	2	2	26	2	NA	1	NA	1	5	4	7	7	1	3	6	4	1	5	5	5	1	1	7	7	1	6	6	5	6	5	5
23704176	2	2	26	1	NA	1	NA	7	2	4	5	5	1	5	5	7	1	7	1	2	1	1	5	6	2	5	1	3	3	2	4
21419843	2	2	23	1	NA	1	NA	6	2	6	7	7	7	7	6	5	1	6	2	4	2	1	7	7	1	3	2	5	5	4	7
47617726	2	2	25	2	NA	3	NA	1	5	1	7	7	1	4	6	6	1	5	1	5	1	1	7	7	1	5	5	5	3	3	6
96205706	2	2	27	1	NA	1	NA	1	6	1	7	7	1	4	5	6	1	4	1	6	1	1	1	7	1	5	5	4	4	6	5
38989982	2	2	18	2	NA	1	NA	1	2	1	6	7	7	2	4	7	2	6	2	5	1	2	7	7	1	2	4	5	2	5	5
39311097	2	2	25	3	NA	1	NA	1	3	2	6	6	5	2	6	5	2	5	2	7	1	1	7	7	1	5	3	4	3	4	6
75651819	2	2	24	2	NA	1	NA	2	6	1	6	6	6	7	7	7	1	7	1	7	1	1	7	7	7	7	6	6	7	5	7
68624597	2	2	18	1	NA	3	NA	4	2	6	6	6	2	6	5	6	2	5	6	5	2	2	5	6	2	6	5	5	5	6	5
41289255	2	2	26	2	NA	1	NA	1	1	7	7	7	1	1	7	7	1	7	2	6	1	1	7	7	1	7	1	2	2	1	6
22373743	2	2	25	2	NA	12	NA	1	5	4	6	5	1	5	6	5	1	5	2	7	1	1	6	7	1	6	6	6	6	5	7
82493794	2	3	22	2	NA	3	NA	2	2	7	5	6	5	1	3	7	5	7	7	1	5	2	5	6	2	5	1	1	1	1	3
34324561	2	2	22	2	NA	3	NA	7	5	5	6	6	6	1	5	7	2	7	4	5	2	2	6	6	2	5	3	5	1	1	6
20925495	2	2	23	2	NA	3	NA	1	5	1	7	7	1	5	7	5	1	5	2	6	1	1	7	6	1	6	4	6	7	5	6
55545803	2	2	23	2	NA	1	NA	5	6	4	6	6	5	5	6	6	2	5	2	5	1	2	7	7	2	5	6	3	6	5	6
73042238	2	2	23	2	NA	1	NA	1	4	1	7	5	1	3	7	4	1	6	1	7	2	1	6	5	1	7	3	3	4	3	7
28235549	2	2	27	2	NA	1	NA	7	6	7	7	7	7	2	5	7	1	7	3	3	1	1	7	7	1	5	5	4	6	5	7
37210726	2	2	19	2	NA	1	NA	1	7	1	7	7	1	5	5	5	1	2	1	6	1	1	7	7	1	5	7	6	7	5	7
40589897	2	2	24	1	NA	1	NA	2	6	1	7	7	4	5	7	6	1	7	3	7	4	1	7	7	2	7	5	6	6	6	7
11075224	2	2	32	3	NA	1	NA	1	5	2	6	7	2	3	5	6	1	6	2	5	1	1	6	7	1	5	2	6	3	2	6
55144456	2	2	21	2	NA	1	NA	1	2	4	7	7	1	5	7	7	1	5	2	5	6	1	6	7	1	4	2	3	5	5	7
21590866	2	2	28	1	NA	1	NA	4	6	1	7	7	6	5	5	7	1	5	1	6	5	1	6	7	1	6	5	6	5	5	7
19992820	2	2	21	2	NA	3	NA	1	4	3	5	2	7	5	5	4	6	3	6	5	6	4	4	6	6	4	5	4	1	3	6
74974752	2	2	22	2	NA	1	NA	4	5	5	7	6	1	5	5	5	1	6	4	6	1	1	7	7	1	6	6	5	6	6	6
87986405	2	2	40	2	NA	1	NA	7	2	1	7	7	7	4	4	7	1	7	7	6	1	7	6	7	7	4	4	7	7	1	7
70678756	2	2	25	1	NA	1	NA	7	1	4	5	3	1	1	1	6	2	6	2	5	7	5	7	2	6	6	1	1	1	1	2
85666740	2	2	29	1	NA	3	NA	2	5	4	6	5	2	5	5	6	3	6	2	5	4	2	6	6	2	6	1	6	6	5	5
31737539	2	2	52	1	NA	1	NA	2	2	1	7	5	2	5	7	5	1	7	1	7	1	1	1	5	1	6	2	6	2	2	5
41260319	2	2	21	2	NA	1	NA	1	5	1	7	7	5	7	7	7	1	5	1	6	1	1	7	7	1	7	5	5	5	7	7
81533430	2	2	21	1	NA	1	NA	1	5	1	7	7	1	5	6	7	1	7	1	7	1	1	7	7	1	6	5	7	5	3	7
52522136	2	2	21	2	NA	1	NA	4	3	1	7	7	2	6	5	5	2	7	3	5	1	2	7	7	1	6	3	6	7	3	7
52292306	2	2	22	1	NA	3	NA	6	6	1	7	7	6	6	6	7	2	2	2	5	3	1	7	7	1	5	5	6	6	6	6
31895788	2	2	19	1	NA	2	NA	3	5	6	5	5	6	5	3	6	5	5	6	3	5	5	6	4	2	5	3	5	5	3	4
19785564	2	2	20	2	NA	1	NA	1	3	4	6	7	6	2	5	7	5	2	7	6	4	1	7	7	7	3	1	1	6	1	7
40543142	2	2	52	3	NA	1	NA	1	3	6	6	6	2	3	6	6	1	5	1	5	2	1	6	6	1	6	3	6	3	3	7
13708547	2	2	56	3	NA	1	NA	1	2	6	6	6	2	2	6	6	2	6	2	7	2	2	6	6	2	6	2	3	2	2	6
73693310	2	2	64	3	NA	1	NA	6	5	7	6	7	7	3	7	6	1	6	2	7	1	1	7	7	1	7	3	7	5	3	7
56395003	2	2	25	2	NA	2	NA	6	2	4	6	6	6	5	4	6	2	6	4	3	4	2	6	6	2	5	3	3	2	2	5
35702021	2	2	21	2	NA	1	NA	5	6	6	6	6	6	6	6	6	6	6	2	7	5	5	7	7	2	6	5	6	6	5	6
50723514	2	2	19	1	NA	3	NA	6	5	2	6	7	6	6	3	5	2	3	2	5	2	2	7	6	1	3	5	5	6	6	3
51921883	2	2	22	1	NA	1	NA	1	6	4	6	7	5	2	5	7	1	4	1	5	1	1	6	7	1	6	4	5	5	6	6
49156501	2	2	19	2	NA	1	NA	1	5	1	5	6	1	4	6	6	1	4	2	6	1	1	5	6	1	7	5	4	5	4	6
69414649	2	2	20	1	NA	1	NA	1	1	4	1	3	1	1	1	1	6	6	3	1	5	6	1	1	2	1	1	3	1	1	1
94140118	2	2	21	1	NA	1	NA	4	6	4	7	5	2	6	4	4	2	4	2	4	4	3	6	4	2	6	4	6	6	5	4
98952097	2	2	56	1	NA	1	NA	1	6	1	7	6	2	6	6	4	1	3	1	6	1	1	7	7	1	6	6	6	6	6	6
99831107	2	2	20	2	NA	1	NA	2	2	6	7	7	6	6	2	7	1	2	3	2	1	1	5	7	2	2	6	3	6	6	6
40444176	2	2	51	3	NA	1	NA	1	5	4	7	6	1	6	6	5	1	4	1	6	4	1	7	6	1	6	5	6	6	6	6
86300721	2	2	52	3	NA	1	NA	2	5	5	7	6	5	7	5	5	1	5	2	5	1	6	7	5	6	5	3	6	5	7	7
86347893	2	2	21	1	NA	1	NA	2	3	1	5	6	4	5	5	5	1	7	5	5	2	2	6	5	2	5	2	5	4	5	5
54789069	2	2	33	3	NA	1	NA	1	5	1	7	5	1	5	6	6	1	7	1	6	1	1	7	7	1	6	6	5	6	5	6
69312925	2	2	21	2	NA	1	NA	1	3	4	6	5	2	5	6	6	2	6	5	3	2	1	6	6	1	5	3	3	6	3	6
85120786	2	2	20	1	NA	1	NA	6	5	4	6	6	2	5	5	7	2	4	2	6	3	1	6	6	1	5	6	5	6	5	6
78136821	2	2	33	1	NA	1	NA	1	3	7	5	1	5	3	6	6	1	6	1	6	1	1	6	6	1	6	3	6	6	5	5
99599105	2	2	27	1	NA	1	NA	4	4	3	5	4	3	4	2	3	4	5	3	5	4	4	3	6	3	5	2	6	5	4	3
51208681	2	2	19	1	NA	1	NA	2	5	4	5	5	1	5	3	6	2	4	3	5	1	1	5	5	1	3	3	5	5	5	7
17269574	2	2	19	1	NA	1	NA	2	6	4	7	7	6	6	4	7	4	4	4	6	1	1	7	7	2	6	6	6	6	6	6
29845486	2	2	19	2	NA	2	NA	1	6	4	6	7	1	3	6	6	2	6	4	6	2	1	7	6	1	6	6	3	5	6	6
20844501	2	2	18	2	NA	12	NA	2	5	1	6	7	2	5	6	5	2	6	2	6	1	1	7	7	1	6	3	5	4	5	5
42156082	2	2	21	1	NA	1	NA	5	6	3	5	7	5	6	5	5	1	3	1	7	3	1	7	6	1	7	6	5	7	5	7
34826525	2	2	20	2	NA	1	NA	2	1	4	7	7	6	5	4	7	3	4	1	7	5	2	7	7	2	6	6	5	6	6	7
79135810	2	2	19	1	NA	1	NA	1	4	4	6	7	2	6	4	5	1	5	3	5	1	1	6	6	1	5	4	5	5	5	5
71072176	2	2	18	1	NA	4	NA	1	4	5	6	7	1	5	5	7	1	5	2	6	1	1	6	5	1	5	5	6	5	3	5
99369393	2	2	20	1	NA	2	NA	5	5	4	5	4	3	4	5	5	4	5	5	5	5	5	5	3	4	5	4	5	5	5	3
46913259	2	2	20	2	NA	1	NA	6	3	1	6	6	4	2	6	2	2	6	6	5	2	1	6	6	1	6	2	2	4	5	5
86878670	2	2	21	2	NA	1	NA	1	6	6	4	5	7	5	7	7	2	7	5	3	7	1	4	4	1	6	2	3	3	2	2
70436008	1	1	24	2	NA	2	NA	4	4	5	4	3	5	2	5	2	4	6	4	1	5	2	3	4	3	5	4	4	3	2	3
57876558	2	2	20	1	NA	1	NA	3	5	1	6	7	6	5	6	5	1	3	1	5	1	1	6	6	1	6	6	6	5	6	6
80520071	2	2	21	2	NA	1	NA	2	5	2	6	6	6	6	4	5	2	4	2	4	2	2	6	6	2	5	5	6	6	6	6
18132450	2	2	19	2	NA	1	NA	2	2	1	6	2	7	2	4	7	4	6	7	5	1	3	7	7	2	5	2	4	3	4	5
13888606	2	2	19	1	NA	3	NA	1	1	5	2	6	5	4	4	4	5	7	5	1	1	3	4	4	2	4	2	2	1	1	5
76653508	2	2	19	1	NA	1	NA	4	5	3	2	3	4	4	4	3	3	2	4	1	5	1	3	4	3	5	2	3	2	5	2
35198906	2	2	22	1	NA	1	NA	6	4	6	6	5	6	5	1	2	1	5	1	6	5	6	5	5	5	5	5	5	4	4	5
97557018	2	2	21	2	NA	1	NA	6	6	6	6	6	3	4	5	5	2	5	5	5	2	3	6	7	2	6	6	3	6	6	6
27236622	2	2	22	1	NA	1	NA	1	6	1	7	6	5	7	5	5	1	3	2	5	1	1	5	7	1	5	5	7	7	5	6
63637966	2	2	21	2	NA	3	NA	1	7	1	7	5	1	6	6	6	1	6	1	6	1	1	7	7	1	6	6	3	7	6	6
53585638	2	2	21	1	NA	2	NA	3	5	5	5	5	7	4	2	6	7	6	5	5	6	6	4	6	6	6	2	6	4	4	3
51870437	2	2	19	1	NA	1	NA	5	5	4	6	6	6	5	5	5	5	4	6	6	1	2	5	6	2	5	4	5	6	4	5
67189312	2	2	21	2	NA	3	NA	1	6	4	5	7	1	5	5	7	1	3	1	6	1	1	7	7	1	5	6	6	5	5	7
