# Supplementary material for: Women's Preferences for Masculinity in Male Faces Are Predicted by Material Scarcity, But Not Time or Psychological Scarcity
Source: Evol Psychol. 2023 Sep 21;21(3):14747049231175073. doi: 10.1177/14747049231175073 (PMC10517608; doi:10.1177/14747049231175073)
Supplement: sj-csv-2-evp-10.1177_14747049231175073 - Supplemental material for Women's Preferences for Masculinity in Male Faces Are Predicted by Material Scarcity, But Not Time or Psychological Scarcity [file sj-csv-2-evp-10.1177_14747049231175073.csv]

random.id	image.id	rating
39149609	rating_WM001	1
71887884	rating_WM001	1
63052142	rating_WM001	5
87041223	rating_WM001	1
68012395	rating_WM001	2
71747696	rating_WM001	1
65514702	rating_WM001	1
39847549	rating_WM001	4
44417170	rating_WM001	2
29441301	rating_WM001	2
92896879	rating_WM001	3
81407939	rating_WM001	4
74476597	rating_WM001	3
55524414	rating_WM001	5
57333916	rating_WM001	1
37474587	rating_WM001	2
80597248	rating_WM001	2
95638665	rating_WM001	3
37402669	rating_WM001	2
72722002	rating_WM001	2
43640239	rating_WM001	1
95569971	rating_WM001	3
88996836	rating_WM001	5
75300424	rating_WM001	1
86212556	rating_WM001	4
74000521	rating_WM001	4
42511285	rating_WM001	4
73207542	rating_WM001	2
24662392	rating_WM001	2
73726375	rating_WM001	5
92461015	rating_WM001	3
89928861	rating_WM001	2
46607342	rating_WM001	1
15593585	rating_WM001	4
47555920	rating_WM001	1
84278017	rating_WM001	5
25782996	rating_WM001	3
57521623	rating_WM001	5
31770503	rating_WM001	2
63483733	rating_WM001	2
97742907	rating_WM001	1
26482544	rating_WM001	1
44630637	rating_WM001	2
72227334	rating_WM001	4
45860088	rating_WM001	1
41327245	rating_WM001	5
37943332	rating_WM001	2
63293030	rating_WM001	1
94531780	rating_WM001	2
88429960	rating_WM001	3
77391391	rating_WM001	2
44609982	rating_WM001	5
23848485	rating_WM001	2
78064175	rating_WM001	4
10931628	rating_WM001	2
56542634	rating_WM001	1
83655235	rating_WM001	2
53332489	rating_WM001	4
85172575	rating_WM001	1
56211288	rating_WM001	4
88715977	rating_WM001	2
60473586	rating_WM001	5
49444423	rating_WM001	4
90932337	rating_WM001	4
25621919	rating_WM001	3
46345798	rating_WM001	5
42545566	rating_WM001	2
39346795	rating_WM001	2
16004131	rating_WM001	2
19785774	rating_WM001	4
53430904	rating_WM001	4
33098999	rating_WM001	1
56339700	rating_WM001	4
15046936	rating_WM001	2
38506445	rating_WM001	2
63721319	rating_WM001	2
53011196	rating_WM001	3
25480057	rating_WM001	1
32120051	rating_WM001	2
96954871	rating_WM001	1
77666393	rating_WM001	2
50302966	rating_WM001	2
81656967	rating_WM001	1
70664433	rating_WM001	6
23455913	rating_WM001	2
77710958	rating_WM001	4
26125110	rating_WM001	2
40791695	rating_WM001	1
53062926	rating_WM001	2
32814065	rating_WM001	2
21252306	rating_WM001	2
44185648	rating_WM001	2
82087847	rating_WM001	3
29627628	rating_WM001	5
96180133	rating_WM001	4
86144807	rating_WM001	1
65343845	rating_WM001	1
97415722	rating_WM001	4
76295479	rating_WM001	2
12044286	rating_WM001	2
17585621	rating_WM001	2
26359782	rating_WM001	4
35912305	rating_WM001	2
72779539	rating_WM001	1
81475001	rating_WM001	5
59087048	rating_WM001	2
93377366	rating_WM001	2
15460636	rating_WM001	2
64981224	rating_WM001	4
70307720	rating_WM001	2
58382208	rating_WM001	4
22141095	rating_WM001	2
95428426	rating_WM001	6
91840312	rating_WM001	3
75965377	rating_WM001	1
88316288	rating_WM001	2
56958053	rating_WM001	4
87262189	rating_WM001	2
46896357	rating_WM001	1
99196082	rating_WM001	3
95910993	rating_WM001	5
64429375	rating_WM001	2
34262126	rating_WM001	5
16531789	rating_WM001	1
37417363	rating_WM001	2
33611920	rating_WM001	2
85599914	rating_WM001	4
97951665	rating_WM001	4
24616780	rating_WM001	1
26659589	rating_WM001	2
49670935	rating_WM001	5
34479515	rating_WM001	4
92582082	rating_WM001	6
95550309	rating_WM001	1
33703090	rating_WM001	1
13560085	rating_WM001	4
33215840	rating_WM001	5
11322735	rating_WM001	1
90954258	rating_WM001	1
53814007	rating_WM001	2
29068967	rating_WM001	2
99491682	rating_WM001	2
56230666	rating_WM001	6
83340556	rating_WM001	4
77838306	rating_WM001	3
26642154	rating_WM001	4
22753015	rating_WM001	2
73588710	rating_WM001	2
80006473	rating_WM001	4
78703830	rating_WM001	4
26779897	rating_WM001	3
19483392	rating_WM001	1
68911175	rating_WM001	1
21081893	rating_WM001	1
21171100	rating_WM001	4
31312054	rating_WM001	2
49933231	rating_WM001	3
64627009	rating_WM001	2
96117270	rating_WM001	5
45979808	rating_WM001	2
23267946	rating_WM001	2
31871475	rating_WM001	2
60609006	rating_WM001	2
12650245	rating_WM001	3
64593800	rating_WM001	4
83292900	rating_WM001	6
92466593	rating_WM001	2
47386000	rating_WM001	2
43642450	rating_WM001	1
62942417	rating_WM001	2
77540754	rating_WM001	2
41618949	rating_WM001	6
20723688	rating_WM001	3
14579835	rating_WM001	4
20168255	rating_WM001	3
71966993	rating_WM001	1
38493644	rating_WM001	2
50879076	rating_WM001	6
46492344	rating_WM001	2
95485902	rating_WM001	4
98701407	rating_WM001	1
19651427	rating_WM001	2
55662121	rating_WM001	1
76240279	rating_WM001	3
58036203	rating_WM001	1
16123624	rating_WM001	2
50078677	rating_WM001	2
50478029	rating_WM001	1
20428449	rating_WM001	5
42347373	rating_WM001	2
10020974	rating_WM001	2
26211188	rating_WM001	2
36594725	rating_WM001	1
80140932	rating_WM001	2
48021003	rating_WM001	2
14583933	rating_WM001	1
55390849	rating_WM001	1
10709818	rating_WM001	5
43878210	rating_WM001	6
48730974	rating_WM001	2
11056663	rating_WM001	1
72456341	rating_WM001	1
16986697	rating_WM001	4
23239776	rating_WM001	1
60719937	rating_WM001	2
97163822	rating_WM001	2
58658117	rating_WM001	3
61803866	rating_WM001	4
40963426	rating_WM001	3
81829022	rating_WM001	2
77358833	rating_WM001	2
40825579	rating_WM001	5
70259467	rating_WM001	6
16575950	rating_WM001	7
95182443	rating_WM001	5
86171515	rating_WM001	2
83660402	rating_WM001	5
96370446	rating_WM001	1
70621278	rating_WM001	2
74790724	rating_WM001	4
83523649	rating_WM001	6
24900962	rating_WM001	5
96668481	rating_WM001	6
20861352	rating_WM001	1
15817460	rating_WM001	1
41529408	rating_WM001	5
19467464	rating_WM001	6
69538633	rating_WM001	2
83708139	rating_WM001	2
88418300	rating_WM001	1
27283301	rating_WM001	2
44607772	rating_WM001	1
15328234	rating_WM001	3
58140890	rating_WM001	6
73233343	rating_WM001	2
36572821	rating_WM001	4
84443658	rating_WM001	5
35307698	rating_WM001	1
88572376	rating_WM001	2
40424456	rating_WM001	3
28289644	rating_WM001	4
50447628	rating_WM001	2
95611896	rating_WM001	4
25317951	rating_WM001	1
55813969	rating_WM001	5
48034299	rating_WM001	5
33954256	rating_WM001	4
76478242	rating_WM001	3
51444640	rating_WM001	3
52951556	rating_WM001	2
10446470	rating_WM001	3
62539299	rating_WM001	4
64376359	rating_WM001	2
73476117	rating_WM001	1
49868541	rating_WM001	4
51108883	rating_WM001	2
87360577	rating_WM001	1
70681608	rating_WM001	3
55306940	rating_WM001	2
21721108	rating_WM001	5
47150060	rating_WM001	1
42826191	rating_WM001	2
54102956	rating_WM001	6
76403804	rating_WM001	1
62921402	rating_WM001	2
82379001	rating_WM001	2
35920632	rating_WM001	4
38329562	rating_WM001	3
25047736	rating_WM001	3
35938058	rating_WM001	1
96801685	rating_WM001	3
18190330	rating_WM001	3
28755894	rating_WM001	1
89021099	rating_WM001	2
35180258	rating_WM001	2
61515920	rating_WM001	2
85595070	rating_WM001	3
37011463	rating_WM001	2
16380951	rating_WM001	2
15155844	rating_WM001	2
83671144	rating_WM001	3
67713135	rating_WM001	2
34085972	rating_WM001	2
12318326	rating_WM001	2
14594188	rating_WM001	2
81389940	rating_WM001	5
63401893	rating_WM001	2
91948442	rating_WM001	1
63588724	rating_WM001	5
87568447	rating_WM001	1
48284604	rating_WM001	2
76441133	rating_WM001	1
26397460	rating_WM001	4
93899463	rating_WM001	1
21986489	rating_WM001	2
64444979	rating_WM001	4
48358465	rating_WM001	2
99080750	rating_WM001	2
70275807	rating_WM001	1
91001250	rating_WM001	3
80534485	rating_WM001	5
45101019	rating_WM001	3
14826154	rating_WM001	5
20691475	rating_WM001	3
90515622	rating_WM001	1
63988505	rating_WM001	2
33696534	rating_WM001	4
60000990	rating_WM001	2
51579611	rating_WM001	1
41968863	rating_WM001	2
88994110	rating_WM001	6
79131220	rating_WM001	5
62447540	rating_WM001	2
17180431	rating_WM001	4
67590883	rating_WM001	3
51446465	rating_WM001	4
71972350	rating_WM001	5
26478788	rating_WM001	2
84070326	rating_WM001	4
75250880	rating_WM001	1
58182389	rating_WM001	4
10269825	rating_WM001	1
38673237	rating_WM001	3
41403175	rating_WM001	1
16943290	rating_WM001	2
32991829	rating_WM001	3
38015884	rating_WM001	4
32999195	rating_WM001	5
66299619	rating_WM001	1
84942886	rating_WM001	2
19696656	rating_WM001	2
70668074	rating_WM001	1
40403898	rating_WM001	5
55459627	rating_WM001	2
73500302	rating_WM001	2
87524197	rating_WM001	4
32650456	rating_WM001	2
39221224	rating_WM001	2
65185340	rating_WM001	3
70034412	rating_WM001	5
91877132	rating_WM001	2
49467711	rating_WM001	2
87917630	rating_WM001	1
33499383	rating_WM001	6
74264966	rating_WM001	6
79489961	rating_WM001	4
39121084	rating_WM001	2
93726916	rating_WM001	3
91467277	rating_WM001	3
70669668	rating_WM001	4
20877914	rating_WM001	2
23363818	rating_WM001	5
62125148	rating_WM001	2
83086324	rating_WM001	1
21386634	rating_WM001	2
43358806	rating_WM001	1
52752897	rating_WM001	2
26583789	rating_WM001	5
60652443	rating_WM001	5
21769161	rating_WM001	2
23704176	rating_WM001	2
96205706	rating_WM001	2
38989982	rating_WM001	2
68624597	rating_WM001	2
41289255	rating_WM001	2
22373743	rating_WM001	1
62224381	rating_WM001	1
55545803	rating_WM001	4
73042238	rating_WM001	2
28235549	rating_WM001	2
37210726	rating_WM001	2
40589897	rating_WM001	4
21590866	rating_WM001	2
74974752	rating_WM001	2
70678756	rating_WM001	2
31737539	rating_WM001	4
52522136	rating_WM001	4
52292306	rating_WM001	2
31895788	rating_WM001	4
19785564	rating_WM001	4
40543142	rating_WM001	7
35702021	rating_WM001	3
52963430	rating_WM001	3
43288828	rating_WM001	2
15493507	rating_WM001	5
93848143	rating_WM001	5
91257646	rating_WM001	3
51921883	rating_WM001	1
49156501	rating_WM001	1
98952097	rating_WM001	2
99831107	rating_WM001	1
86300721	rating_WM001	3
48444357	rating_WM001	6
62129185	rating_WM001	3
87638743	rating_WM001	1
60357992	rating_WM001	2
69312925	rating_WM001	2
85120786	rating_WM001	3
78136821	rating_WM001	4
17269574	rating_WM001	6
29845486	rating_WM001	2
20844501	rating_WM001	5
42156082	rating_WM001	6
34826525	rating_WM001	4
79135810	rating_WM001	3
71072176	rating_WM001	4
99369393	rating_WM001	1
46913259	rating_WM001	2
70436008	rating_WM001	1
59275617	rating_WM001	1
54820441	rating_WM001	5
57876558	rating_WM001	1
80520071	rating_WM001	4
13888606	rating_WM001	3
76653508	rating_WM001	1
27236622	rating_WM001	4
63637966	rating_WM001	2
53585638	rating_WM001	4
51870437	rating_WM001	4
65170439	rating_WM002	2
97018753	rating_WM002	2
71887884	rating_WM002	1
19702993	rating_WM002	2
97785518	rating_WM002	1
76603686	rating_WM002	3
71747696	rating_WM002	1
65514702	rating_WM002	1
56698868	rating_WM002	3
22856446	rating_WM002	5
44417170	rating_WM002	2
42957240	rating_WM002	1
81407939	rating_WM002	2
85138232	rating_WM002	1
79249808	rating_WM002	2
55524414	rating_WM002	5
37474587	rating_WM002	2
80597248	rating_WM002	2
52418062	rating_WM002	1
47034361	rating_WM002	4
37402669	rating_WM002	3
72722002	rating_WM002	2
95569971	rating_WM002	1
88996836	rating_WM002	3
75300424	rating_WM002	2
86212556	rating_WM002	5
74000521	rating_WM002	3
22485229	rating_WM002	2
73207542	rating_WM002	2
48202700	rating_WM002	2
73726375	rating_WM002	4
44611999	rating_WM002	4
46607342	rating_WM002	1
15593585	rating_WM002	3
81953025	rating_WM002	2
50119162	rating_WM002	4
37957102	rating_WM002	2
73478789	rating_WM002	1
84278017	rating_WM002	4
25782996	rating_WM002	1
47947321	rating_WM002	3
57521623	rating_WM002	2
99703164	rating_WM002	1
97742907	rating_WM002	1
26482544	rating_WM002	1
59260642	rating_WM002	1
44630637	rating_WM002	2
41426581	rating_WM002	2
41327245	rating_WM002	4
88429960	rating_WM002	1
77391391	rating_WM002	3
36361214	rating_WM002	4
78064175	rating_WM002	4
10931628	rating_WM002	1
56353781	rating_WM002	2
12201141	rating_WM002	2
86318665	rating_WM002	2
18878908	rating_WM002	2
20762919	rating_WM002	1
91816924	rating_WM002	3
88698490	rating_WM002	2
56542634	rating_WM002	1
83655235	rating_WM002	2
45191608	rating_WM002	1
44987008	rating_WM002	4
76269532	rating_WM002	3
56211288	rating_WM002	2
88715977	rating_WM002	2
60473586	rating_WM002	5
83484122	rating_WM002	1
69134839	rating_WM002	3
25621919	rating_WM002	3
62727230	rating_WM002	2
46345798	rating_WM002	2
71075880	rating_WM002	5
42545566	rating_WM002	3
50318284	rating_WM002	1
53430904	rating_WM002	2
33098999	rating_WM002	1
21058562	rating_WM002	2
11444602	rating_WM002	5
56339700	rating_WM002	1
52579501	rating_WM002	3
24404651	rating_WM002	2
47293677	rating_WM002	2
53011196	rating_WM002	3
95518324	rating_WM002	2
25480057	rating_WM002	1
32896987	rating_WM002	2
23202120	rating_WM002	2
96954871	rating_WM002	3
50302966	rating_WM002	2
81656967	rating_WM002	1
90149704	rating_WM002	1
20944455	rating_WM002	1
23455913	rating_WM002	3
51180364	rating_WM002	3
77710958	rating_WM002	3
26125110	rating_WM002	2
40791695	rating_WM002	1
32814065	rating_WM002	2
21252306	rating_WM002	1
75326709	rating_WM002	6
88037663	rating_WM002	3
65275088	rating_WM002	2
29627628	rating_WM002	6
96180133	rating_WM002	3
68839954	rating_WM002	1
17109485	rating_WM002	2
65343845	rating_WM002	2
97415722	rating_WM002	2
76295479	rating_WM002	1
76931167	rating_WM002	2
66378450	rating_WM002	3
12044286	rating_WM002	2
17585621	rating_WM002	2
85951202	rating_WM002	1
35912305	rating_WM002	2
17087543	rating_WM002	2
59087048	rating_WM002	2
11911357	rating_WM002	2
93377366	rating_WM002	2
58382208	rating_WM002	2
84398800	rating_WM002	2
95428426	rating_WM002	2
47718137	rating_WM002	2
18131707	rating_WM002	4
75965377	rating_WM002	2
26250432	rating_WM002	2
60844257	rating_WM002	2
87262189	rating_WM002	2
46896357	rating_WM002	1
34871021	rating_WM002	1
61462308	rating_WM002	1
56589970	rating_WM002	6
87979586	rating_WM002	3
14336642	rating_WM002	3
16531789	rating_WM002	1
30002512	rating_WM002	1
63931031	rating_WM002	1
37417363	rating_WM002	3
49966953	rating_WM002	2
48955265	rating_WM002	3
88808764	rating_WM002	3
97951665	rating_WM002	2
34579732	rating_WM002	5
68814292	rating_WM002	2
26659589	rating_WM002	1
49670935	rating_WM002	5
56648156	rating_WM002	1
27226144	rating_WM002	3
95550309	rating_WM002	2
19405055	rating_WM002	1
33703090	rating_WM002	2
47620625	rating_WM002	1
11322735	rating_WM002	1
30770751	rating_WM002	1
84904741	rating_WM002	2
44376703	rating_WM002	1
90954258	rating_WM002	1
53814007	rating_WM002	2
71504855	rating_WM002	1
29068967	rating_WM002	1
99491682	rating_WM002	5
56230666	rating_WM002	5
26642154	rating_WM002	3
22753015	rating_WM002	2
78703830	rating_WM002	1
68911175	rating_WM002	1
46713469	rating_WM002	1
68682022	rating_WM002	2
40665493	rating_WM002	4
31312054	rating_WM002	2
49933231	rating_WM002	3
63309886	rating_WM002	1
96117270	rating_WM002	4
45979808	rating_WM002	1
23267946	rating_WM002	1
21739879	rating_WM002	2
31871475	rating_WM002	1
70421883	rating_WM002	1
12650245	rating_WM002	2
64593800	rating_WM002	5
32625849	rating_WM002	5
86852594	rating_WM002	2
88217666	rating_WM002	2
52313076	rating_WM002	5
43642450	rating_WM002	1
57805569	rating_WM002	2
83267617	rating_WM002	2
77540754	rating_WM002	5
20723688	rating_WM002	2
77132677	rating_WM002	2
14579835	rating_WM002	1
67579516	rating_WM002	2
71966993	rating_WM002	2
50879076	rating_WM002	2
46492344	rating_WM002	2
95485902	rating_WM002	4
96807970	rating_WM002	2
21910914	rating_WM002	1
97290637	rating_WM002	2
19651427	rating_WM002	2
33034062	rating_WM002	3
88432255	rating_WM002	3
15441727	rating_WM002	1
58036203	rating_WM002	2
50078677	rating_WM002	2
21625306	rating_WM002	3
42347373	rating_WM002	6
99779752	rating_WM002	6
37142044	rating_WM002	1
29927159	rating_WM002	5
54683484	rating_WM002	2
80140932	rating_WM002	1
75045486	rating_WM002	1
48021003	rating_WM002	2
55644613	rating_WM002	1
48631116	rating_WM002	5
55301247	rating_WM002	1
76744957	rating_WM002	2
23529935	rating_WM002	3
45088860	rating_WM002	1
78829183	rating_WM002	5
32345398	rating_WM002	1
11056663	rating_WM002	1
47127115	rating_WM002	1
27386248	rating_WM002	2
23239776	rating_WM002	1
97163822	rating_WM002	4
78325263	rating_WM002	2
55060141	rating_WM002	1
61803866	rating_WM002	4
70428809	rating_WM002	1
67459342	rating_WM002	2
16575950	rating_WM002	3
95182443	rating_WM002	1
86171515	rating_WM002	2
20556225	rating_WM002	2
22099072	rating_WM002	1
11211052	rating_WM002	1
86838906	rating_WM002	3
60125592	rating_WM002	3
63994026	rating_WM002	1
48546532	rating_WM002	2
96668481	rating_WM002	4
37421513	rating_WM002	4
81964427	rating_WM002	2
13648744	rating_WM002	4
55182689	rating_WM002	3
41529408	rating_WM002	5
19467464	rating_WM002	3
76198312	rating_WM002	4
36948371	rating_WM002	2
83708139	rating_WM002	3
49413327	rating_WM002	1
48325628	rating_WM002	2
37197912	rating_WM002	2
41130114	rating_WM002	2
26554620	rating_WM002	1
62372453	rating_WM002	2
27283301	rating_WM002	7
44607772	rating_WM002	1
60867534	rating_WM002	2
68105735	rating_WM002	1
73233343	rating_WM002	3
43771196	rating_WM002	1
36572821	rating_WM002	2
84443658	rating_WM002	5
35307698	rating_WM002	2
88572376	rating_WM002	1
16401032	rating_WM002	2
62439122	rating_WM002	2
14406042	rating_WM002	2
83968078	rating_WM002	2
65955755	rating_WM002	2
42268825	rating_WM002	2
95611896	rating_WM002	4
91805406	rating_WM002	4
33954256	rating_WM002	6
79895882	rating_WM002	2
56854874	rating_WM002	4
20091641	rating_WM002	1
42676346	rating_WM002	4
10804914	rating_WM002	5
12390000	rating_WM002	4
10446470	rating_WM002	5
62539299	rating_WM002	1
64376359	rating_WM002	1
73286184	rating_WM002	1
32985164	rating_WM002	2
58289119	rating_WM002	1
49868541	rating_WM002	2
34062312	rating_WM002	3
41478249	rating_WM002	1
87360577	rating_WM002	1
21721108	rating_WM002	3
13838245	rating_WM002	4
54102956	rating_WM002	3
76403804	rating_WM002	1
62921402	rating_WM002	1
36582597	rating_WM002	4
36599641	rating_WM002	2
82379001	rating_WM002	2
84408450	rating_WM002	1
35920632	rating_WM002	3
55354339	rating_WM002	3
38329562	rating_WM002	1
83141993	rating_WM002	3
17854528	rating_WM002	1
33423614	rating_WM002	3
37727093	rating_WM002	1
28755894	rating_WM002	1
89021099	rating_WM002	1
61515920	rating_WM002	2
33034144	rating_WM002	5
55490094	rating_WM002	4
83671144	rating_WM002	3
97734206	rating_WM002	1
34085972	rating_WM002	2
73921704	rating_WM002	1
12318326	rating_WM002	2
14594188	rating_WM002	2
81389940	rating_WM002	5
63401893	rating_WM002	2
81255697	rating_WM002	4
35196935	rating_WM002	2
31619167	rating_WM002	2
26397460	rating_WM002	3
64444979	rating_WM002	4
70275807	rating_WM002	1
42115528	rating_WM002	4
80534485	rating_WM002	2
45101019	rating_WM002	2
45643858	rating_WM002	2
28697904	rating_WM002	2
63988505	rating_WM002	2
53641588	rating_WM002	2
10999524	rating_WM002	2
33911902	rating_WM002	1
17180431	rating_WM002	4
32425322	rating_WM002	2
41661295	rating_WM002	1
31226675	rating_WM002	3
46459263	rating_WM002	2
51446465	rating_WM002	2
71972350	rating_WM002	3
36490760	rating_WM002	3
84070326	rating_WM002	1
16410415	rating_WM002	2
75250880	rating_WM002	1
80975892	rating_WM002	4
10269825	rating_WM002	1
58157107	rating_WM002	3
41403175	rating_WM002	1
60975814	rating_WM002	2
16943290	rating_WM002	2
26893114	rating_WM002	1
32991829	rating_WM002	4
34609489	rating_WM002	1
79172651	rating_WM002	1
18823883	rating_WM002	1
84942886	rating_WM002	2
28358920	rating_WM002	7
70668074	rating_WM002	2
33053252	rating_WM002	5
55459627	rating_WM002	1
84463940	rating_WM002	4
50552983	rating_WM002	6
85148285	rating_WM002	6
39221224	rating_WM002	1
98950704	rating_WM002	4
99094684	rating_WM002	5
83787682	rating_WM002	2
93726916	rating_WM002	2
62125148	rating_WM002	3
83086324	rating_WM002	1
21386634	rating_WM002	1
52752897	rating_WM002	3
67461055	rating_WM002	2
21769161	rating_WM002	2
21419843	rating_WM002	1
47617726	rating_WM002	4
96205706	rating_WM002	2
75651819	rating_WM002	2
68624597	rating_WM002	2
82493794	rating_WM002	5
71172132	rating_WM002	2
20925495	rating_WM002	4
73042238	rating_WM002	2
28235549	rating_WM002	5
11075224	rating_WM002	4
55144456	rating_WM002	2
87986405	rating_WM002	1
81533430	rating_WM002	2
52292306	rating_WM002	2
13708547	rating_WM002	4
73693310	rating_WM002	6
56395003	rating_WM002	1
39244391	rating_WM002	4
52963430	rating_WM002	3
25966084	rating_WM002	2
54819811	rating_WM002	4
15493507	rating_WM002	4
36341021	rating_WM002	3
51921883	rating_WM002	1
94140118	rating_WM002	2
98952097	rating_WM002	3
99831107	rating_WM002	1
40444176	rating_WM002	5
86300721	rating_WM002	2
46893369	rating_WM002	2
60357992	rating_WM002	2
54789069	rating_WM002	3
69312925	rating_WM002	2
85120786	rating_WM002	3
78136821	rating_WM002	6
99599105	rating_WM002	6
17269574	rating_WM002	2
29845486	rating_WM002	2
42156082	rating_WM002	4
34826525	rating_WM002	2
79135810	rating_WM002	2
71072176	rating_WM002	1
86878670	rating_WM002	1
59275617	rating_WM002	1
18132450	rating_WM002	2
13888606	rating_WM002	3
63637966	rating_WM002	1
18827484	rating_WM002	2
65170439	rating_WM003	4
92242441	rating_WM003	7
39149609	rating_WM003	6
71887884	rating_WM003	1
97785518	rating_WM003	4
63052142	rating_WM003	6
76603686	rating_WM003	4
68012395	rating_WM003	2
71747696	rating_WM003	1
56698868	rating_WM003	3
29441301	rating_WM003	4
81407939	rating_WM003	6
85138232	rating_WM003	7
79249808	rating_WM003	2
24940951	rating_WM003	6
60614162	rating_WM003	2
32697354	rating_WM003	1
57333916	rating_WM003	3
37474587	rating_WM003	3
47034361	rating_WM003	7
95638665	rating_WM003	6
37402669	rating_WM003	4
43640239	rating_WM003	1
87420035	rating_WM003	7
42511285	rating_WM003	6
73207542	rating_WM003	2
24662392	rating_WM003	1
48202700	rating_WM003	4
44611999	rating_WM003	5
78510802	rating_WM003	8
66071240	rating_WM003	4
89928861	rating_WM003	5
69026633	rating_WM003	3
15593585	rating_WM003	5
81953025	rating_WM003	2
50119162	rating_WM003	7
37957102	rating_WM003	6
84278017	rating_WM003	4
47947321	rating_WM003	6
31770503	rating_WM003	5
63483733	rating_WM003	8
99703164	rating_WM003	2
97742907	rating_WM003	8
26482544	rating_WM003	6
44630637	rating_WM003	3
72227334	rating_WM003	4
41327245	rating_WM003	6
15621821	rating_WM003	7
80460627	rating_WM003	6
94531780	rating_WM003	7
77391391	rating_WM003	6
87869410	rating_WM003	8
36361214	rating_WM003	6
78064175	rating_WM003	6
12201141	rating_WM003	3
86318665	rating_WM003	5
18878908	rating_WM003	2
88698490	rating_WM003	4
23540855	rating_WM003	5
85172575	rating_WM003	1
60473586	rating_WM003	6
49444423	rating_WM003	6
83484122	rating_WM003	5
69134839	rating_WM003	4
25621919	rating_WM003	5
62727230	rating_WM003	4
46345798	rating_WM003	4
42545566	rating_WM003	5
48291249	rating_WM003	5
33098999	rating_WM003	8
21058562	rating_WM003	6
11444602	rating_WM003	5
15046936	rating_WM003	6
38506445	rating_WM003	5
52579501	rating_WM003	4
53011196	rating_WM003	7
95518324	rating_WM003	5
87016230	rating_WM003	6
32896987	rating_WM003	6
23202120	rating_WM003	3
96954871	rating_WM003	6
77666393	rating_WM003	7
20944455	rating_WM003	6
23455913	rating_WM003	4
40791695	rating_WM003	7
24396350	rating_WM003	6
21252306	rating_WM003	2
44185648	rating_WM003	6
75326709	rating_WM003	8
82087847	rating_WM003	7
65275088	rating_WM003	6
29627628	rating_WM003	8
96180133	rating_WM003	6
71324952	rating_WM003	6
92559678	rating_WM003	2
86765580	rating_WM003	4
65343845	rating_WM003	2
97415722	rating_WM003	7
76295479	rating_WM003	1
66378450	rating_WM003	3
91137155	rating_WM003	2
81475001	rating_WM003	6
21842244	rating_WM003	2
78071541	rating_WM003	6
64981224	rating_WM003	5
70307720	rating_WM003	6
58382208	rating_WM003	5
22141095	rating_WM003	6
95428426	rating_WM003	6
47718137	rating_WM003	5
56941363	rating_WM003	1
18131707	rating_WM003	4
88316288	rating_WM003	8
22148421	rating_WM003	5
21224867	rating_WM003	6
60844257	rating_WM003	3
51431454	rating_WM003	5
87262189	rating_WM003	7
46896357	rating_WM003	5
95910993	rating_WM003	3
34871021	rating_WM003	2
64429375	rating_WM003	2
56589970	rating_WM003	7
78669997	rating_WM003	5
14336642	rating_WM003	6
34262126	rating_WM003	5
37417363	rating_WM003	5
33148338	rating_WM003	7
97951665	rating_WM003	8
34579732	rating_WM003	7
94699776	rating_WM003	2
68814292	rating_WM003	8
24616780	rating_WM003	6
26659589	rating_WM003	6
49670935	rating_WM003	5
95550309	rating_WM003	5
80576248	rating_WM003	9
47620625	rating_WM003	1
30770751	rating_WM003	5
84904741	rating_WM003	6
89958332	rating_WM003	4
84401909	rating_WM003	5
29475438	rating_WM003	5
71504855	rating_WM003	5
21797711	rating_WM003	3
56230666	rating_WM003	5
83340556	rating_WM003	6
77838306	rating_WM003	6
78703830	rating_WM003	5
19483392	rating_WM003	1
68911175	rating_WM003	1
76213200	rating_WM003	7
31312054	rating_WM003	2
12199816	rating_WM003	6
63309886	rating_WM003	5
64627009	rating_WM003	2
45979808	rating_WM003	2
60609006	rating_WM003	6
12650245	rating_WM003	5
64593800	rating_WM003	5
83292900	rating_WM003	7
92466593	rating_WM003	2
88217666	rating_WM003	6
93398716	rating_WM003	6
43642450	rating_WM003	2
12732301	rating_WM003	7
83267617	rating_WM003	2
62942417	rating_WM003	8
77540754	rating_WM003	8
54900580	rating_WM003	4
41618949	rating_WM003	5
77132677	rating_WM003	5
97578935	rating_WM003	7
20168255	rating_WM003	7
67579516	rating_WM003	8
32977571	rating_WM003	8
50879076	rating_WM003	8
46492344	rating_WM003	7
95485902	rating_WM003	6
98701407	rating_WM003	7
97290637	rating_WM003	7
19651427	rating_WM003	4
55662121	rating_WM003	7
33034062	rating_WM003	8
88432255	rating_WM003	5
15441727	rating_WM003	3
16123624	rating_WM003	2
63152146	rating_WM003	4
50078677	rating_WM003	5
21625306	rating_WM003	8
50478029	rating_WM003	7
20428449	rating_WM003	3
42347373	rating_WM003	8
48161628	rating_WM003	2
99779752	rating_WM003	8
10020974	rating_WM003	2
26211188	rating_WM003	1
54683484	rating_WM003	5
60695420	rating_WM003	5
48021003	rating_WM003	5
52659625	rating_WM003	4
42312687	rating_WM003	4
96775439	rating_WM003	2
95757886	rating_WM003	4
55390849	rating_WM003	6
48631116	rating_WM003	5
35252122	rating_WM003	7
76744957	rating_WM003	7
23529935	rating_WM003	4
45088860	rating_WM003	8
10709818	rating_WM003	5
32345398	rating_WM003	1
80708967	rating_WM003	6
48730974	rating_WM003	6
16986697	rating_WM003	8
43859788	rating_WM003	1
60719937	rating_WM003	6
84633822	rating_WM003	1
55060141	rating_WM003	8
61803866	rating_WM003	6
81829022	rating_WM003	3
21015132	rating_WM003	5
40825579	rating_WM003	6
70259467	rating_WM003	5
70428809	rating_WM003	1
16575950	rating_WM003	7
95182443	rating_WM003	1
86171515	rating_WM003	2
62793819	rating_WM003	6
22099072	rating_WM003	4
86838906	rating_WM003	3
63433299	rating_WM003	5
63994026	rating_WM003	8
74790724	rating_WM003	4
83523649	rating_WM003	8
60413313	rating_WM003	6
20861352	rating_WM003	3
37421513	rating_WM003	5
81964427	rating_WM003	2
13648744	rating_WM003	8
76198312	rating_WM003	4
48325628	rating_WM003	2
37197912	rating_WM003	6
88418300	rating_WM003	7
40363199	rating_WM003	6
27283301	rating_WM003	2
15328234	rating_WM003	6
58140890	rating_WM003	5
73233343	rating_WM003	2
13807838	rating_WM003	3
36572821	rating_WM003	5
92494484	rating_WM003	6
84443658	rating_WM003	8
16401032	rating_WM003	2
28289644	rating_WM003	5
80569907	rating_WM003	2
50447628	rating_WM003	5
44763749	rating_WM003	6
14406042	rating_WM003	5
79394371	rating_WM003	7
25317951	rating_WM003	2
91805406	rating_WM003	6
55813969	rating_WM003	4
79895882	rating_WM003	6
76101145	rating_WM003	7
76478242	rating_WM003	1
51444640	rating_WM003	4
42676346	rating_WM003	4
52951556	rating_WM003	2
32985164	rating_WM003	6
73476117	rating_WM003	1
49868541	rating_WM003	4
34062312	rating_WM003	6
30747580	rating_WM003	5
51108883	rating_WM003	5
23721556	rating_WM003	7
13101664	rating_WM003	2
55306940	rating_WM003	5
21721108	rating_WM003	4
13838245	rating_WM003	5
79478762	rating_WM003	4
54102956	rating_WM003	6
75651464	rating_WM003	5
36582597	rating_WM003	7
36599641	rating_WM003	2
82379001	rating_WM003	3
35920632	rating_WM003	5
25047736	rating_WM003	4
17854528	rating_WM003	1
33423614	rating_WM003	8
37727093	rating_WM003	6
96801685	rating_WM003	1
30145641	rating_WM003	5
89021099	rating_WM003	7
61515920	rating_WM003	6
24266639	rating_WM003	4
78295918	rating_WM003	3
84544206	rating_WM003	6
92138506	rating_WM003	3
75145681	rating_WM003	3
37011463	rating_WM003	7
46589684	rating_WM003	3
55490094	rating_WM003	6
83671144	rating_WM003	8
67713135	rating_WM003	3
73921704	rating_WM003	5
12318326	rating_WM003	6
31610848	rating_WM003	6
33038433	rating_WM003	4
81389940	rating_WM003	6
36070173	rating_WM003	6
35196935	rating_WM003	8
63588724	rating_WM003	3
76441133	rating_WM003	5
93899463	rating_WM003	2
70275807	rating_WM003	5
88189027	rating_WM003	7
45101019	rating_WM003	6
45643858	rating_WM003	6
14826154	rating_WM003	6
28697904	rating_WM003	4
51579611	rating_WM003	1
10999524	rating_WM003	6
88994110	rating_WM003	6
79131220	rating_WM003	6
62447540	rating_WM003	6
32425322	rating_WM003	6
43587656	rating_WM003	4
31226675	rating_WM003	5
26478788	rating_WM003	6
16410415	rating_WM003	3
58182389	rating_WM003	4
10269825	rating_WM003	6
60975814	rating_WM003	8
26893114	rating_WM003	6
32991829	rating_WM003	6
24638307	rating_WM003	8
38015884	rating_WM003	8
18823883	rating_WM003	6
84942886	rating_WM003	5
28358920	rating_WM003	7
52349954	rating_WM003	5
70668074	rating_WM003	4
81129199	rating_WM003	6
73752047	rating_WM003	6
33053252	rating_WM003	5
86868140	rating_WM003	5
55459627	rating_WM003	2
84463940	rating_WM003	4
19025011	rating_WM003	5
87524197	rating_WM003	7
85148285	rating_WM003	8
39221224	rating_WM003	2
70034412	rating_WM003	6
84085332	rating_WM003	6
98950704	rating_WM003	4
99094684	rating_WM003	5
74647665	rating_WM003	5
33499383	rating_WM003	8
74264966	rating_WM003	7
33058452	rating_WM003	2
83787682	rating_WM003	4
93726916	rating_WM003	5
16822882	rating_WM003	7
70669668	rating_WM003	5
62125148	rating_WM003	6
83086324	rating_WM003	1
72726359	rating_WM003	6
45755266	rating_WM003	5
39474209	rating_WM003	5
26583789	rating_WM003	5
67461055	rating_WM003	5
21769161	rating_WM003	6
23704176	rating_WM003	2
96205706	rating_WM003	4
38989982	rating_WM003	2
39311097	rating_WM003	2
75651819	rating_WM003	6
68624597	rating_WM003	3
71172132	rating_WM003	3
41218775	rating_WM003	7
11075224	rating_WM003	6
19992820	rating_WM003	5
87986405	rating_WM003	2
70678756	rating_WM003	2
55433235	rating_WM003	4
85666740	rating_WM003	5
31737539	rating_WM003	4
41260319	rating_WM003	8
52522136	rating_WM003	6
19785564	rating_WM003	6
73693310	rating_WM003	6
56395003	rating_WM003	2
35702021	rating_WM003	7
50723514	rating_WM003	9
76298143	rating_WM003	5
39244391	rating_WM003	7
25966084	rating_WM003	5
73867221	rating_WM003	1
93848143	rating_WM003	6
91257646	rating_WM003	6
69828386	rating_WM003	6
51921883	rating_WM003	1
31986112	rating_WM003	6
69414649	rating_WM003	2
94140118	rating_WM003	2
62129185	rating_WM003	3
46893369	rating_WM003	3
85120786	rating_WM003	5
78136821	rating_WM003	7
99599105	rating_WM003	5
51208681	rating_WM003	6
17269574	rating_WM003	7
29845486	rating_WM003	6
99369393	rating_WM003	1
46913259	rating_WM003	2
86878670	rating_WM003	4
54820441	rating_WM003	3
18132450	rating_WM003	5
13888606	rating_WM003	4
76653508	rating_WM003	2
35198906	rating_WM003	3
97557018	rating_WM003	5
18827484	rating_WM003	5
51870437	rating_WM003	5
28898923	rating_WM003	5
97018753	rating_WM004	5
39149609	rating_WM004	1
20553239	rating_WM004	6
19702993	rating_WM004	6
97785518	rating_WM004	8
87041223	rating_WM004	3
94237379	rating_WM004	6
76603686	rating_WM004	6
95197775	rating_WM004	5
71747696	rating_WM004	1
65514702	rating_WM004	1
39847549	rating_WM004	7
56698868	rating_WM004	7
44417170	rating_WM004	6
29441301	rating_WM004	6
92896879	rating_WM004	3
74476597	rating_WM004	6
79249808	rating_WM004	2
55524414	rating_WM004	6
60614162	rating_WM004	5
32697354	rating_WM004	2
23794901	rating_WM004	2
59148450	rating_WM004	3
52418062	rating_WM004	6
37402669	rating_WM004	7
72722002	rating_WM004	3
95569971	rating_WM004	8
86212556	rating_WM004	8
74000521	rating_WM004	9
42511285	rating_WM004	6
48202700	rating_WM004	5
44611999	rating_WM004	4
46607342	rating_WM004	6
69026633	rating_WM004	5
15593585	rating_WM004	5
81953025	rating_WM004	2
37957102	rating_WM004	7
47555920	rating_WM004	5
47947321	rating_WM004	7
57521623	rating_WM004	6
31770503	rating_WM004	5
99703164	rating_WM004	1
26482544	rating_WM004	6
27826091	rating_WM004	7
72227334	rating_WM004	7
41426581	rating_WM004	4
45860088	rating_WM004	2
15621821	rating_WM004	4
37943332	rating_WM004	6
94531780	rating_WM004	7
77391391	rating_WM004	6
87869410	rating_WM004	7
44609982	rating_WM004	7
23848485	rating_WM004	6
36361214	rating_WM004	6
10931628	rating_WM004	5
14422783	rating_WM004	4
88698490	rating_WM004	8
56542634	rating_WM004	6
83655235	rating_WM004	7
23540855	rating_WM004	5
45191608	rating_WM004	8
53332489	rating_WM004	6
85172575	rating_WM004	1
88715977	rating_WM004	2
83484122	rating_WM004	5
69134839	rating_WM004	8
87385964	rating_WM004	7
25621919	rating_WM004	5
62727230	rating_WM004	7
46345798	rating_WM004	5
42545566	rating_WM004	7
67220904	rating_WM004	5
50318284	rating_WM004	4
16004131	rating_WM004	8
19785774	rating_WM004	6
48291249	rating_WM004	7
21058562	rating_WM004	2
29351040	rating_WM004	2
95090747	rating_WM004	6
11444602	rating_WM004	5
15046936	rating_WM004	6
52579501	rating_WM004	6
24404651	rating_WM004	2
31645255	rating_WM004	6
43549935	rating_WM004	8
25480057	rating_WM004	2
32120051	rating_WM004	3
87016230	rating_WM004	6
23202120	rating_WM004	6
77666393	rating_WM004	7
70664433	rating_WM004	8
20944455	rating_WM004	4
23455913	rating_WM004	6
51180364	rating_WM004	6
77710958	rating_WM004	8
50272500	rating_WM004	2
71439860	rating_WM004	6
44185648	rating_WM004	6
50584945	rating_WM004	5
82087847	rating_WM004	8
88037663	rating_WM004	8
78466540	rating_WM004	6
65275088	rating_WM004	6
29627628	rating_WM004	7
96180133	rating_WM004	5
17196269	rating_WM004	7
71324952	rating_WM004	4
92559678	rating_WM004	5
86765580	rating_WM004	4
76295479	rating_WM004	6
76931167	rating_WM004	5
66378450	rating_WM004	3
17585621	rating_WM004	5
85951202	rating_WM004	6
72779539	rating_WM004	6
99765449	rating_WM004	6
81475001	rating_WM004	5
78071541	rating_WM004	5
64981224	rating_WM004	5
38462576	rating_WM004	6
44544878	rating_WM004	9
70307720	rating_WM004	7
84398800	rating_WM004	3
47718137	rating_WM004	5
91840312	rating_WM004	7
18131707	rating_WM004	5
75965377	rating_WM004	6
88316288	rating_WM004	7
21859050	rating_WM004	1
21224867	rating_WM004	7
60844257	rating_WM004	5
56958053	rating_WM004	5
26372590	rating_WM004	2
46896357	rating_WM004	5
64429375	rating_WM004	6
61462308	rating_WM004	7
34262126	rating_WM004	5
39126371	rating_WM004	2
16531789	rating_WM004	4
37417363	rating_WM004	7
33611920	rating_WM004	7
33148338	rating_WM004	8
96572389	rating_WM004	5
48955265	rating_WM004	7
88808764	rating_WM004	4
94699776	rating_WM004	4
68814292	rating_WM004	6
26659589	rating_WM004	5
34479515	rating_WM004	5
56648156	rating_WM004	1
10263955	rating_WM004	6
27226144	rating_WM004	4
93878179	rating_WM004	7
33703090	rating_WM004	1
80576248	rating_WM004	8
33215840	rating_WM004	6
11322735	rating_WM004	4
30770751	rating_WM004	6
84904741	rating_WM004	5
66987858	rating_WM004	5
44376703	rating_WM004	5
89958332	rating_WM004	2
29475438	rating_WM004	5
90954258	rating_WM004	1
53814007	rating_WM004	2
29068967	rating_WM004	6
56230666	rating_WM004	7
22753015	rating_WM004	5
38922808	rating_WM004	5
80006473	rating_WM004	6
78703830	rating_WM004	3
26779897	rating_WM004	6
19483392	rating_WM004	6
68911175	rating_WM004	1
21081893	rating_WM004	6
21171100	rating_WM004	7
41262966	rating_WM004	7
40665493	rating_WM004	7
31312054	rating_WM004	5
12199816	rating_WM004	7
64627009	rating_WM004	3
23267946	rating_WM004	1
21739879	rating_WM004	2
60609006	rating_WM004	5
70421883	rating_WM004	2
86852594	rating_WM004	5
83292900	rating_WM004	2
92466593	rating_WM004	2
88217666	rating_WM004	6
93398716	rating_WM004	7
47386000	rating_WM004	7
43642450	rating_WM004	1
12732301	rating_WM004	7
57805569	rating_WM004	6
62942417	rating_WM004	6
54900580	rating_WM004	4
41618949	rating_WM004	8
77132677	rating_WM004	3
14579835	rating_WM004	6
97578935	rating_WM004	7
20168255	rating_WM004	5
38612148	rating_WM004	5
49120160	rating_WM004	5
21910914	rating_WM004	3
97290637	rating_WM004	5
33034062	rating_WM004	6
58036203	rating_WM004	1
20428449	rating_WM004	3
42347373	rating_WM004	8
48161628	rating_WM004	6
37142044	rating_WM004	2
32369889	rating_WM004	2
54683484	rating_WM004	6
36594725	rating_WM004	3
60695420	rating_WM004	3
33885468	rating_WM004	6
52659625	rating_WM004	5
14583933	rating_WM004	2
96775439	rating_WM004	5
55644613	rating_WM004	5
55390849	rating_WM004	5
35252122	rating_WM004	7
76744957	rating_WM004	3
23529935	rating_WM004	6
10709818	rating_WM004	6
43878210	rating_WM004	5
48730974	rating_WM004	2
27386248	rating_WM004	3
23239776	rating_WM004	7
60719937	rating_WM004	6
58658117	rating_WM004	4
78325263	rating_WM004	5
55060141	rating_WM004	7
61803866	rating_WM004	7
47243228	rating_WM004	2
81829022	rating_WM004	2
21015132	rating_WM004	8
40825579	rating_WM004	6
45550854	rating_WM004	6
70259467	rating_WM004	5
67459342	rating_WM004	9
97567464	rating_WM004	4
22099072	rating_WM004	5
11211052	rating_WM004	4
60125592	rating_WM004	7
75287720	rating_WM004	5
70621278	rating_WM004	5
63994026	rating_WM004	6
62264620	rating_WM004	9
24900962	rating_WM004	7
96668481	rating_WM004	5
20861352	rating_WM004	3
15817460	rating_WM004	1
37421513	rating_WM004	7
81964427	rating_WM004	2
13648744	rating_WM004	6
55182689	rating_WM004	7
88418300	rating_WM004	7
26554620	rating_WM004	8
62372453	rating_WM004	7
27283301	rating_WM004	6
44607772	rating_WM004	2
15328234	rating_WM004	7
58140890	rating_WM004	8
13807838	rating_WM004	4
36572821	rating_WM004	8
92494484	rating_WM004	6
84443658	rating_WM004	8
88572376	rating_WM004	3
16401032	rating_WM004	5
40424456	rating_WM004	7
44763749	rating_WM004	7
14406042	rating_WM004	5
79394371	rating_WM004	6
42268825	rating_WM004	8
95611896	rating_WM004	6
55813969	rating_WM004	5
48034299	rating_WM004	6
76101145	rating_WM004	8
20091641	rating_WM004	5
76478242	rating_WM004	7
51507877	rating_WM004	4
10804914	rating_WM004	6
12390000	rating_WM004	6
62539299	rating_WM004	6
10292756	rating_WM004	7
64376359	rating_WM004	5
73286184	rating_WM004	4
32985164	rating_WM004	8
49868541	rating_WM004	6
30747580	rating_WM004	6
41478249	rating_WM004	8
51108883	rating_WM004	6
23721556	rating_WM004	6
70681608	rating_WM004	7
13101664	rating_WM004	6
21721108	rating_WM004	5
13838245	rating_WM004	6
47150060	rating_WM004	1
79478762	rating_WM004	6
16814274	rating_WM004	6
42826191	rating_WM004	6
76403804	rating_WM004	4
75651464	rating_WM004	6
62921402	rating_WM004	6
82379001	rating_WM004	3
38329562	rating_WM004	8
25047736	rating_WM004	4
83141993	rating_WM004	7
17854528	rating_WM004	5
37727093	rating_WM004	6
96801685	rating_WM004	5
18190330	rating_WM004	5
30145641	rating_WM004	6
35180258	rating_WM004	5
16769517	rating_WM004	5
85595070	rating_WM004	6
78295918	rating_WM004	1
92138506	rating_WM004	3
37011463	rating_WM004	6
16380951	rating_WM004	6
12495130	rating_WM004	4
83671144	rating_WM004	8
67713135	rating_WM004	5
97734206	rating_WM004	4
34085972	rating_WM004	6
36070173	rating_WM004	7
63401893	rating_WM004	7
91948442	rating_WM004	2
94388322	rating_WM004	5
76441133	rating_WM004	2
31619167	rating_WM004	6
26397460	rating_WM004	7
64444979	rating_WM004	6
45101019	rating_WM004	3
14826154	rating_WM004	5
28697904	rating_WM004	6
90515622	rating_WM004	7
63988505	rating_WM004	6
60000990	rating_WM004	6
51579611	rating_WM004	1
70281534	rating_WM004	7
64700303	rating_WM004	6
10999524	rating_WM004	8
41968863	rating_WM004	5
85903128	rating_WM004	6
35886751	rating_WM004	5
33911902	rating_WM004	1
67590883	rating_WM004	7
31226675	rating_WM004	6
26478788	rating_WM004	6
37830212	rating_WM004	1
16410415	rating_WM004	4
58182389	rating_WM004	3
80975892	rating_WM004	5
10269825	rating_WM004	7
58157107	rating_WM004	7
80058495	rating_WM004	7
41403175	rating_WM004	2
16943290	rating_WM004	5
26893114	rating_WM004	5
34609489	rating_WM004	4
38015884	rating_WM004	6
32999195	rating_WM004	5
71868955	rating_WM004	3
18823883	rating_WM004	6
19696656	rating_WM004	6
52349954	rating_WM004	6
70668074	rating_WM004	7
81129199	rating_WM004	7
73752047	rating_WM004	5
33053252	rating_WM004	6
40403898	rating_WM004	6
86868140	rating_WM004	6
55459627	rating_WM004	7
87524197	rating_WM004	6
32650456	rating_WM004	2
39221224	rating_WM004	6
65185340	rating_WM004	2
70034412	rating_WM004	7
98950704	rating_WM004	4
87917630	rating_WM004	3
74264966	rating_WM004	7
83787682	rating_WM004	6
39121084	rating_WM004	6
25034644	rating_WM004	6
91467277	rating_WM004	4
70669668	rating_WM004	4
82028605	rating_WM004	6
23363818	rating_WM004	4
50530843	rating_WM004	4
49528699	rating_WM004	5
70809784	rating_WM004	7
85890005	rating_WM004	6
72726359	rating_WM004	4
45755266	rating_WM004	6
39474209	rating_WM004	6
43358806	rating_WM004	6
26583789	rating_WM004	5
67461055	rating_WM004	7
60652443	rating_WM004	6
23704176	rating_WM004	5
21419843	rating_WM004	6
38989982	rating_WM004	2
75651819	rating_WM004	5
68624597	rating_WM004	2
82493794	rating_WM004	5
62224381	rating_WM004	2
34324561	rating_WM004	7
73042238	rating_WM004	5
55144456	rating_WM004	4
21590866	rating_WM004	6
74974752	rating_WM004	5
70678756	rating_WM004	7
55433235	rating_WM004	7
31737539	rating_WM004	8
41260319	rating_WM004	5
81533430	rating_WM004	6
52292306	rating_WM004	6
19785564	rating_WM004	6
40543142	rating_WM004	7
13708547	rating_WM004	6
73693310	rating_WM004	7
56395003	rating_WM004	7
35702021	rating_WM004	8
25966084	rating_WM004	6
54819811	rating_WM004	3
15493507	rating_WM004	7
91257646	rating_WM004	7
36341021	rating_WM004	6
49156501	rating_WM004	1
69414649	rating_WM004	3
94140118	rating_WM004	1
71161729	rating_WM004	7
98952097	rating_WM004	5
48444357	rating_WM004	5
62129185	rating_WM004	5
69312925	rating_WM004	6
85120786	rating_WM004	6
78136821	rating_WM004	6
51208681	rating_WM004	5
20844501	rating_WM004	6
42156082	rating_WM004	7
79135810	rating_WM004	4
71072176	rating_WM004	6
99369393	rating_WM004	2
70436008	rating_WM004	7
59275617	rating_WM004	6
54820441	rating_WM004	8
57876558	rating_WM004	1
80520071	rating_WM004	6
76653508	rating_WM004	1
27236622	rating_WM004	8
51870437	rating_WM004	5
65170439	rating_WM006	2
97018753	rating_WM006	4
92242441	rating_WM006	4
39149609	rating_WM006	1
71887884	rating_WM006	1
19702993	rating_WM006	4
97785518	rating_WM006	6
87041223	rating_WM006	3
95552004	rating_WM006	4
21938728	rating_WM006	3
68012395	rating_WM006	5
71747696	rating_WM006	1
39847549	rating_WM006	6
22856446	rating_WM006	5
81407939	rating_WM006	6
74476597	rating_WM006	2
24940951	rating_WM006	6
57333916	rating_WM006	1
37474587	rating_WM006	2
59148450	rating_WM006	1
37402669	rating_WM006	2
63927103	rating_WM006	6
95569971	rating_WM006	3
88996836	rating_WM006	5
86212556	rating_WM006	5
42511285	rating_WM006	4
22485229	rating_WM006	1
73207542	rating_WM006	2
24662392	rating_WM006	6
48202700	rating_WM006	3
73726375	rating_WM006	6
44611999	rating_WM006	4
78510802	rating_WM006	6
66071240	rating_WM006	5
89928861	rating_WM006	5
15593585	rating_WM006	5
84278017	rating_WM006	4
57521623	rating_WM006	5
63483733	rating_WM006	3
99703164	rating_WM006	2
26482544	rating_WM006	3
27826091	rating_WM006	4
59260642	rating_WM006	1
72227334	rating_WM006	4
41426581	rating_WM006	2
15621821	rating_WM006	4
37943332	rating_WM006	4
80460627	rating_WM006	4
99549120	rating_WM006	2
88429960	rating_WM006	4
87869410	rating_WM006	7
44609982	rating_WM006	5
23848485	rating_WM006	2
78064175	rating_WM006	6
18878908	rating_WM006	2
48629349	rating_WM006	2
91816924	rating_WM006	4
56542634	rating_WM006	1
83655235	rating_WM006	5
23540855	rating_WM006	2
44987008	rating_WM006	5
85172575	rating_WM006	1
56211288	rating_WM006	3
88715977	rating_WM006	3
40964471	rating_WM006	7
69134839	rating_WM006	6
87385964	rating_WM006	7
62727230	rating_WM006	4
71075880	rating_WM006	4
39346795	rating_WM006	2
67220904	rating_WM006	6
50318284	rating_WM006	3
40970480	rating_WM006	5
19785774	rating_WM006	3
53430904	rating_WM006	1
33098999	rating_WM006	1
95090747	rating_WM006	2
11444602	rating_WM006	5
52579501	rating_WM006	4
63721319	rating_WM006	2
95518324	rating_WM006	7
25480057	rating_WM006	2
87016230	rating_WM006	4
23202120	rating_WM006	3
77666393	rating_WM006	2
50302966	rating_WM006	6
90149704	rating_WM006	1
70664433	rating_WM006	6
23455913	rating_WM006	4
12078457	rating_WM006	2
51180364	rating_WM006	4
50272500	rating_WM006	2
40791695	rating_WM006	2
32814065	rating_WM006	2
24396350	rating_WM006	2
21252306	rating_WM006	7
71439860	rating_WM006	3
44185648	rating_WM006	2
82087847	rating_WM006	6
88037663	rating_WM006	7
78466540	rating_WM006	5
65275088	rating_WM006	3
29627628	rating_WM006	6
96180133	rating_WM006	4
71324952	rating_WM006	3
65343845	rating_WM006	1
97415722	rating_WM006	5
76295479	rating_WM006	1
76931167	rating_WM006	5
25838421	rating_WM006	3
17585621	rating_WM006	4
85951202	rating_WM006	4
26359782	rating_WM006	3
35912305	rating_WM006	2
81475001	rating_WM006	3
11911357	rating_WM006	2
93377366	rating_WM006	2
15460636	rating_WM006	3
44544878	rating_WM006	6
58382208	rating_WM006	2
80762216	rating_WM006	3
35816776	rating_WM006	2
21859050	rating_WM006	2
26250432	rating_WM006	2
60844257	rating_WM006	2
56958053	rating_WM006	4
51431454	rating_WM006	5
26372590	rating_WM006	4
87262189	rating_WM006	2
46896357	rating_WM006	1
34871021	rating_WM006	1
64429375	rating_WM006	2
61462308	rating_WM006	1
78669997	rating_WM006	1
14336642	rating_WM006	6
34262126	rating_WM006	5
39126371	rating_WM006	2
30002512	rating_WM006	4
63931031	rating_WM006	1
33148338	rating_WM006	2
96572389	rating_WM006	5
85599914	rating_WM006	6
94699776	rating_WM006	2
68814292	rating_WM006	6
24616780	rating_WM006	6
49670935	rating_WM006	5
56648156	rating_WM006	5
10263955	rating_WM006	1
95550309	rating_WM006	4
93878179	rating_WM006	7
33703090	rating_WM006	2
13560085	rating_WM006	4
93362440	rating_WM006	2
47620625	rating_WM006	1
21453723	rating_WM006	6
11322735	rating_WM006	1
30770751	rating_WM006	5
66987858	rating_WM006	6
90954258	rating_WM006	1
29068967	rating_WM006	3
21797711	rating_WM006	5
56230666	rating_WM006	6
26642154	rating_WM006	6
22753015	rating_WM006	2
38922808	rating_WM006	4
80006473	rating_WM006	3
26779897	rating_WM006	3
19483392	rating_WM006	1
68911175	rating_WM006	2
42503307	rating_WM006	5
68682022	rating_WM006	2
21081893	rating_WM006	2
40665493	rating_WM006	4
12199816	rating_WM006	2
63309886	rating_WM006	5
64627009	rating_WM006	2
21739879	rating_WM006	2
67141094	rating_WM006	3
32625849	rating_WM006	5
99207872	rating_WM006	4
88217666	rating_WM006	2
52313076	rating_WM006	4
93398716	rating_WM006	1
47386000	rating_WM006	2
57805569	rating_WM006	3
83267617	rating_WM006	5
77540754	rating_WM006	3
54900580	rating_WM006	3
77132677	rating_WM006	1
14579835	rating_WM006	4
67579516	rating_WM006	6
32977571	rating_WM006	2
38493644	rating_WM006	4
50879076	rating_WM006	7
38678889	rating_WM006	6
49120160	rating_WM006	4
96807970	rating_WM006	2
98701407	rating_WM006	1
97290637	rating_WM006	5
19651427	rating_WM006	3
33034062	rating_WM006	6
76240279	rating_WM006	2
58036203	rating_WM006	1
63152146	rating_WM006	2
50078677	rating_WM006	3
21625306	rating_WM006	6
20428449	rating_WM006	4
42347373	rating_WM006	2
47002957	rating_WM006	2
48161628	rating_WM006	1
37142044	rating_WM006	3
10020974	rating_WM006	2
29927159	rating_WM006	6
26211188	rating_WM006	1
54683484	rating_WM006	4
36594725	rating_WM006	1
60695420	rating_WM006	3
33885468	rating_WM006	4
75045486	rating_WM006	1
52659625	rating_WM006	5
14583933	rating_WM006	1
42312687	rating_WM006	2
55644613	rating_WM006	1
55390849	rating_WM006	1
48631116	rating_WM006	4
55301247	rating_WM006	2
10709818	rating_WM006	5
80708967	rating_WM006	1
73129337	rating_WM006	3
72456341	rating_WM006	5
43859788	rating_WM006	1
23239776	rating_WM006	2
97163822	rating_WM006	3
78325263	rating_WM006	4
61803866	rating_WM006	4
81829022	rating_WM006	3
77358833	rating_WM006	2
70428809	rating_WM006	1
67459342	rating_WM006	4
16575950	rating_WM006	2
83660402	rating_WM006	5
15266770	rating_WM006	5
20556225	rating_WM006	2
11211052	rating_WM006	3
86838906	rating_WM006	5
63433299	rating_WM006	2
62264620	rating_WM006	1
74790724	rating_WM006	5
24900962	rating_WM006	4
60413313	rating_WM006	5
96668481	rating_WM006	5
81964427	rating_WM006	3
13648744	rating_WM006	3
55182689	rating_WM006	2
69538633	rating_WM006	4
83708139	rating_WM006	5
77853882	rating_WM006	1
26554620	rating_WM006	3
58140890	rating_WM006	5
73233343	rating_WM006	2
13807838	rating_WM006	1
84443658	rating_WM006	5
35307698	rating_WM006	3
62439122	rating_WM006	2
40424456	rating_WM006	6
80569907	rating_WM006	2
44763749	rating_WM006	6
14406042	rating_WM006	2
57307328	rating_WM006	3
[truncated: 34,595 more rows]
