# Supplementary material for: Women's Preferences for Masculinity in Male Faces Are Predicted by Material Scarcity, But Not Time or Psychological Scarcity
Source: Evol Psychol. 2023 Sep 21;21(3):14747049231175073. doi: 10.1177/14747049231175073 (PMC10517608; doi:10.1177/14747049231175073)
Supplement: sj-Rmd-3-evp-10.1177_14747049231175073 - Supplemental material for Women's Preferences for Masculinity in Male Faces Are Predicted by Material Scarcity, But Not Time or Psychological Scarcity [file sj-Rmd-3-evp-10.1177_14747049231175073.Rmd]

---
title: Women’s preferences for masculinity in male faces are predicted by material
  scarcity, but not time or psychological scarcity.
output: pdf_document
---

# Load Packages, Custom Functions, and Data
```{r,message = FALSE,warning = FALSE}
library(tidyverse)
library(lme4)
library(lmerTest)
library(performance)

checkN <- function(data,label){
  print(paste(label,": ",NROW(data),sep = ""))
  return(data)
}

participant.data <- read.csv("participant.data.csv")
rating.data <- read.csv("rating.data.csv")
sexdim.data <- read.csv("sexdim.csv")
masculinity.data <- read.csv("CFD 2.0.3 Norming Data and Codebook.csv")
```

# Participant Data

```{r}
individual.data <- participant.data %>%
  mutate(psychological = 57 - (Resource_Scarcity_4 + Resource_Scarcity_5 +
                                 Resource_Scarcity_8 + Resource_Scarcity_13 +
                                 Resource_Scarcity_16 + Resource_Scarcity_17 +
                                 Resource_Scarcity_19 + Resource_Scarcity_24),
         material = 57 -((8 - Resource_Scarcity_1) + (8 - Resource_Scarcity_3) +
                      (8 - Resource_Scarcity_6) + (8 - Resource_Scarcity_10) +
                      (8 - Resource_Scarcity_12) + (8 - Resource_Scarcity_14) +
                      (8 - Resource_Scarcity_15) + (8 - Resource_Scarcity_18)),
         time = 57 - (Resource_Scarcity_2 + Resource_Scarcity_7 +
                        (8 - Resource_Scarcity_9) + (8 - Resource_Scarcity_11) +
                        Resource_Scarcity_20 + Resource_Scarcity_21 +
                        Resource_Scarcity_22 + Resource_Scarcity_23),
         resource.scarcity_total = psychological + material + time) %>%
  mutate(z.psychological = c(scale(psychological)),
         z.material = c(scale(material)),
         z.time = c(scale(time)),
         z.resource.scarcity = c(scale(resource.scarcity_total))) %>%
  checkN("Total Sample") %>%
  filter(sex == 2) %>% checkN("Female") %>%
  filter(grepl("1",sexual.orientation) | grepl("3",sexual.orientation) |
           grepl("4",sexual.orientation)) %>% checkN("Attracted to Men") %>%
  select(random.id,sex,age,psychological:z.resource.scarcity)
```

```{r}
descriptives <- summarise(individual.data,
          mean.age = mean(age,na.rm = TRUE),
          sd.age = sd(age,na.rm = TRUE))

descriptives
```

```{r}
table(individual.data$sex)
```

# Rating Data

```{r}
analysis.data <- individual.data %>%
  left_join(rating.data,by = "random.id") %>%
  mutate(
    image.id = gsub("rating_","",image.id),
    image.id = gsub("ratings_","",image.id),
    image.id = paste(substr(image.id,1,2),"-",substr(image.id,3,5),sep = ""))

masculinity.data <- masculinity.data %>%
  select(image.id = Target,Masculine) %>%
  filter(image.id %in% analysis.data$image.id) %>%
  mutate(z.Masculine = c(scale(Masculine)))

sexdim.data <- sexdim.data %>%
  mutate(image.id = substr(image.id,5,10)) %>%
  select(image.id,VS) %>%
  filter(image.id %in% analysis.data$image.id) %>%
  mutate(z.VS = c(scale(VS)))

analysis.data <- analysis.data %>%
  left_join(masculinity.data,by = "image.id") %>%
  left_join(sexdim.data,by = "image.id")
```

# Analysis

## Check for multicollinearity

```{r}
individual.data %>% select(psychological,material,time) %>% cor()
```

## Subjective Masculinity Model

```{r}
if(!file.exists("model1.Rdata")){
  model1 <- lmer(rating ~ z.Masculine*z.material + z.Masculine*z.time + 
                   z.Masculine*z.psychological +
        (1 + z.Masculine | random.id) +
        (1 + z.Masculine*z.material + z.Masculine*z.time +
           z.Masculine*z.psychological | image.id),
      data = analysis.data)
  save(model1,file = "model1.Rdata")
} else {
  load("model1.Rdata")
}

summary(model1)
```

## Objective Sexual Dimorphism Model

```{r}
if(!file.exists("model2.Rdata")){
  model2 <- lmer(rating ~ z.VS*z.material + z.VS*z.time + z.VS*z.psychological +
       (1 + z.VS | random.id) +
       (1 + z.VS*z.material + z.VS*z.time + z.VS*z.psychological | image.id),
     data = analysis.data)
  save(model2,file = "model2.Rdata")
} else {
  load("model2.Rdata")
}

summary(model2)
```

### Marginal R-square

```{r,warning = FALSE}
if(!file.exists("model2.1.Rdata")){
  model2.1 <- lmer(rating ~ z.VS*z.time + z.VS*z.psychological +
                 (1 + z.VS | random.id) +
                 (1 + z.VS*z.time + z.VS*z.psychological | image.id),
               data = analysis.data)
  save(model2.1,file = "model2.1.Rdata")
} else {
  load("model2.1.Rdata")
}

r2_nakagawa(model2)[[2]] - r2_nakagawa(model2.1)[[2]]
```

### Visualise Data

```{r}
plot.data <- analysis.data %>%
  mutate(cat.material = ifelse(z.material < 0 ,"Low","High"),
         cat.time = ifelse(z.time < 0,"Low","High"),
         cat.psychological = ifelse(z.psychological < 0,"Low","High")) %>%
  group_by(cat.material,image.id,VS) %>%
  summarise(mean.rating = mean(rating),
            se.rating = sd(rating)/sqrt(n()))

ggplot(plot.data,aes(x = VS,y = mean.rating,
                     group = cat.material,colour = cat.material)) +
  geom_pointrange(aes(ymin = mean.rating - se.rating,
                      ymax = mean.rating + se.rating)) +
  geom_smooth(method = "lm",se = FALSE) +
  theme_classic() +
  theme(legend.position = "bottom") +
  ylab("Mean Attractiveness Rating") +
  xlab("Facial Sexual Dimorphism") +
  labs(colour = "Material Scarcity")
```
